# Supplementary material for: Tripropyl­ammonium trithio­cyanurate
Source: Acta Crystallogr Sect E Struct Rep Online. 2010 Oct 13;66(Pt 11):o2793. doi: 10.1107/S1600536810038924 (PMC3009257; doi:10.1107/S1600536810038924)
Supplement: Supplementary file 1 [file e-66-o2793-sup1.cif]

##############################################################################
###                                                                        ###
###        Electronic paper (Acta Crystallographica Section E)             ###
###                                                                        ###
##############################################################################
#                                                                            #
# This CIF contains the data in a paper accepted for publication in Acta     #
# Crystallographica Section E. It conforms to the requirements of Notes      #
# for Authors for Section E, and has been peer reviewed under the auspices   #
# of the IUCr Commission on Journals.                                        #
#                                                                            #
# Full details of the Crystallographic Information File format               #
# are given in the paper "The Crystallographic Information File (CIF):       #
# a New Standard Archive File for Crystallography" by S. R. Hall, F. H.      #
# Allen and I. D. Brown [Acta Cryst. (1991), A47, 655-685].                  #
#                                                                            #
# The current version of the core CIF dictionary is obtainable from          #
# ftp://ftp.iucr.org/pub/cif_core.dic. The current version number is 2.4.    #
#                                                                            #
# Software is freely available for graphical display of the structure(s) in  #
# this CIF.  For information consult the CIF home page http://www.iucr.org/  #
# cif/home.html                                                              #
#                                                                            #
# This file may be used for bona fide research purposes within the           #
# scientific community so long as proper attribution is given to the journal # 
# article from which it was obtained.                                        #
#                                                                            #
##############################################################################
                                             
data_I
_audit_creation_method     SHELXL-97
_chemical_name_systematic
;
Tripropylazanium 2,4,6-trisulfanylidenecyclohexan-1-ide
;
_chemical_name_common
;
Tripropylammonium trithiocyanurate
;
_chemical_formula_moiety     'C9 H22 N +, C3 H2 N3 S3 -'
_chemical_formula_sum     'C12 H24 N4 S3'
_chemical_formula_iupac     'C9 H22 N +, C3 H2 N3 S3 -'
_chemical_formula_weight     320.53
_chemical_melting_point     ?
_symmetry_cell_setting     orthorhombic
_symmetry_space_group_name_H-M     'P 21 21 21'
loop_
    _symmetry_equiv_pos_as_xyz
    'x, y, z'
    '-x+1/2, -y, z+1/2'
    '-x, y+1/2, -z+1/2'
    'x+1/2, -y+1/2, -z'
_cell_length_a     8.3677(5)
_cell_length_b     12.8827(8)
_cell_length_c     16.5339(10)
_cell_angle_alpha     90.00
_cell_angle_beta     90.00
_cell_angle_gamma     90.00
_cell_volume     1782.33(19)
_cell_formula_units_Z     4
_cell_measurement_reflns_used     ?
_cell_measurement_theta_min     ?
_cell_measurement_theta_max     ?
_cell_measurement_temperature     296(2)
_exptl_crystal_description     block
_exptl_crystal_colour     colorless
_exptl_crystal_size_max     0.61
_exptl_crystal_size_mid     0.27
_exptl_crystal_size_min     0.21
_exptl_crystal_density_diffrn     1.195
_exptl_crystal_density_meas     ?
_exptl_crystal_density_method     'not measured'
_exptl_crystal_F_000     688
_exptl_absorpt_coefficient_mu     0.410
_exptl_absorpt_correction_type     multi-scan
_exptl_absorpt_process_details     '(SADABS; Sheldrick, 1996)'
_exptl_absorpt_correction_T_min     0.7880
_exptl_absorpt_correction_T_max     0.9188
_exptl_special_details
;
;
_diffrn_ambient_temperature     296(2)
_diffrn_radiation_type     MoK\a
_diffrn_radiation_wavelength     0.71073
_diffrn_radiation_source     'fine-focus sealed tube'
_diffrn_radiation_monochromator     graphite
_diffrn_measurement_device_type     'Bruker APEXII CCD area-detector'
_diffrn_measurement_method     'phi and omega scans'
_diffrn_detector_area_resol_mean     ?
_diffrn_reflns_number     5690
_diffrn_reflns_av_R_equivalents     0.0132
_diffrn_reflns_av_sigmaI/netI     0.0229
_diffrn_reflns_theta_min     2.73
_diffrn_reflns_theta_max     27.60
_diffrn_reflns_theta_full     27.60
_diffrn_measured_fraction_theta_max     0.950
_diffrn_measured_fraction_theta_full     0.950
_diffrn_reflns_limit_h_min     -4
_diffrn_reflns_limit_h_max     10
_diffrn_reflns_limit_k_min     -16
_diffrn_reflns_limit_k_max     16
_diffrn_reflns_limit_l_min     -17
_diffrn_reflns_limit_l_max     19
_diffrn_standards_number     ?
_diffrn_standards_interval_count     ?
_diffrn_standards_interval_time     ?
_diffrn_standards_decay_%     ?
_refine_special_details
;
Refinement of <i>F</i>^2^ against ALL reflections. The weighted <i>R</i>-factor
<i>wR</i> and goodness of fit <i>S</i> are based on <i>F</i>^2^, conventional
<i>R</i>-factors <i>R</i> are based on <i>F</i>, with <i>F</i> set to zero for
negative <i>F</i>^2^. The threshold expression of <i>F</i>^2^ >
\s(<i>F</i>^2^) is used only for calculating <i>R</i>-factors(gt) <i>etc</i>.
and is not relevant to the choice of reflections for refinement.
<i>R</i>-factors based on <i>F</i>^2^ are statistically about twice as large
as those based on <i>F</i>, and <i>R</i>- factors based on ALL data will be
even larger.
;
_reflns_number_total     3675
_reflns_number_gt     3232
_reflns_threshold_expression     I>2sigma(I)
_refine_ls_structure_factor_coef     Fsqd
_refine_ls_matrix_type     full
_refine_ls_R_factor_all     0.0416
_refine_ls_R_factor_gt     0.0350
_refine_ls_wR_factor_gt     0.0924
_refine_ls_wR_factor_ref     0.0972
_refine_ls_goodness_of_fit_ref     1.027
_refine_ls_restrained_S_all     1.028
_refine_ls_number_reflns     3675
_refine_ls_number_parameters     181
_refine_ls_number_restraints     3
_refine_ls_hydrogen_treatment     mixed
_refine_ls_weighting_scheme     calc
_refine_ls_weighting_details
         'calc w=1/[\s^2^(Fo^2^)+(0.0570P)^2^+0.1498P] where P=(Fo^2^+2Fc^2^)/3'
_atom_sites_solution_hydrogens     geom
_atom_sites_solution_primary     direct
_atom_sites_solution_secondary     difmap
_refine_ls_shift/su_max     0.000
_refine_ls_shift/su_mean     0.000
_refine_diff_density_max     0.243
_refine_diff_density_min     -0.199
_refine_ls_extinction_method     none
_refine_ls_extinction_coef     ?
_refine_ls_abs_structure_details
                              'Flack & Bernardinelli (2000), 1316 Friedel pairs'
_refine_ls_abs_structure_Flack     -0.04(8)
loop_
    _atom_type_symbol
    _atom_type_description
    _atom_type_scat_dispersion_real
    _atom_type_scat_dispersion_imag
    _atom_type_scat_source
    'C' 'C' 0.0033 0.0016
                         'International Tables Vol C Tables 4.2.6.8 and 6.1.1.4'
    'H' 'H' 0.0000 0.0000
                         'International Tables Vol C Tables 4.2.6.8 and 6.1.1.4'
    'N' 'N' 0.0061 0.0033
                         'International Tables Vol C Tables 4.2.6.8 and 6.1.1.4'
    'S' 'S' 0.1246 0.1234
                         'International Tables Vol C Tables 4.2.6.8 and 6.1.1.4'
_computing_data_collection     'APEX2 (Bruker, 2007)'
_computing_cell_refinement     'SAINT (Bruker, 2007)'
_computing_data_reduction     'SAINT (Bruker, 2007)'
_computing_structure_solution     'SHELXS97 (Sheldrick, 2008)'
_computing_structure_refinement     'SHELXL97 (Sheldrick, 2008)'
_computing_molecular_graphics     'SHELXTL (Sheldrick, 2008)'
_computing_publication_material
                                   'SHELXL97 and <i>publCIF</i> (Westrip, 2010)'
loop_
    _atom_site_type_symbol
    _atom_site_label
    _atom_site_fract_x
    _atom_site_fract_y
    _atom_site_fract_z
    _atom_site_U_iso_or_equiv
    _atom_site_adp_type
    _atom_site_calc_flag
    _atom_site_refinement_flags
    _atom_site_occupancy
    _atom_site_disorder_assembly
    _atom_site_disorder_group
    N N4 0.25770(18) 0.02494(16) 0.48456(11) 0.0513(4) Uani d D 1 . .
    H H4 0.307(3) 0.020(2) 0.5345(9) 0.077 Uiso d D 1 . .
    C C4 0.3656(3) 0.0945(2) 0.43528(14) 0.0603(6) Uani d . 1 . .
    H H4A 0.3771 0.1602 0.4634 0.072 Uiso calc R 1 . .
    H H4B 0.4706 0.0629 0.4324 0.072 Uiso calc R 1 . .
    C C5 0.3087(3) 0.1159(2) 0.35052(17) 0.0726(7) Uani d . 1 . .
    H H5A 0.2116 0.1570 0.3525 0.087 Uiso calc R 1 . .
    H H5B 0.2843 0.0509 0.3237 0.087 Uiso calc R 1 . .
    C C7 0.2386(3) -0.0818(2) 0.44928(15) 0.0596(5) Uani d . 1 . .
    H H7A 0.1680 -0.0775 0.4029 0.072 Uiso calc R 1 . .
    H H7B 0.1872 -0.1259 0.4891 0.072 Uiso calc R 1 . .
    C C8 0.3920(3) -0.1327(2) 0.42319(19) 0.0756(7) Uani d . 1 . .
    H H8A 0.4343 -0.0967 0.3763 0.091 Uiso calc R 1 . .
    H H8B 0.4700 -0.1275 0.4664 0.091 Uiso calc R 1 . .
    C C9 0.3658(6) -0.2448(3) 0.4026(3) 0.1228(14) Uani d . 1 . .
    H H9A 0.4652 -0.2754 0.3862 0.184 Uiso calc R 1 . .
    H H9B 0.2899 -0.2500 0.3593 0.184 Uiso calc R 1 . .
    H H9C 0.3255 -0.2807 0.4492 0.184 Uiso calc R 1 . .
    C C10 0.0991(2) 0.0762(2) 0.50164(16) 0.0605(5) Uani d . 1 . .
    H H10A 0.1181 0.1469 0.5194 0.073 Uiso calc R 1 . .
    H H10B 0.0380 0.0794 0.4518 0.073 Uiso calc R 1 . .
    C C11 0.0026(4) 0.0216(3) 0.5642(2) 0.0995(11) Uani d . 1 . .
    H H11A -0.0111 -0.0501 0.5476 0.119 Uiso calc R 1 . .
    H H11B 0.0620 0.0215 0.6145 0.119 Uiso calc R 1 . .
    C C12 -0.1564(4) 0.0668(4) 0.5792(3) 0.1253(15) Uani d . 1 . .
    H H12A -0.2104 0.0272 0.6201 0.188 Uiso calc R 1 . .
    H H12B -0.2178 0.0655 0.5302 0.188 Uiso calc R 1 . .
    H H12C -0.1446 0.1373 0.5972 0.188 Uiso calc R 1 . .
    C C6 0.4346(4) 0.1736(3) 0.3029(2) 0.1079(12) Uani d . 1 . .
    H H6A 0.3962 0.1865 0.2492 0.162 Uiso calc R 1 . .
    H H6B 0.5302 0.1325 0.3003 0.162 Uiso calc R 1 . .
    H H6C 0.4576 0.2385 0.3291 0.162 Uiso calc R 1 . .
    N N1 0.5530(2) -0.05504(13) 0.74298(10) 0.0468(4) Uani d D 1 . .
    H H1 0.579(3) -0.1170(12) 0.7667(15) 0.070 Uiso d D 1 . .
    N N2 0.5353(2) 0.12080(13) 0.74422(11) 0.0456(4) Uani d D 1 . .
    H H2 0.556(3) 0.1813(12) 0.7704(14) 0.068 Uiso d D 1 . .
    N N3 0.40788(18) 0.02890(11) 0.64040(10) 0.0449(3) Uani d . 1 . .
    S S1 0.40179(9) -0.17606(4) 0.63935(4) 0.06707(19) Uani d . 1 . .
    C C1 0.4565(2) -0.05976(15) 0.67496(12) 0.0451(4) Uani d . 1 . .
    S S2 0.37526(8) 0.23360(4) 0.63897(4) 0.06029(17) Uani d . 1 . .
    C C2 0.5970(2) 0.03521(15) 0.77943(11) 0.0433(4) Uani d . 1 . .
    S S3 0.71163(7) 0.03940(5) 0.86074(4) 0.06204(17) Uani d . 1 . .
    C C3 0.4425(2) 0.12015(15) 0.67552(13) 0.0433(4) Uani d . 1 . .
loop_
    _atom_site_aniso_label
    _atom_site_aniso_U_11
    _atom_site_aniso_U_22
    _atom_site_aniso_U_33
    _atom_site_aniso_U_12
    _atom_site_aniso_U_13
    _atom_site_aniso_U_23
    N4 0.0444(8) 0.0640(11) 0.0455(10) -0.0042(8) -0.0042(7) 0.0042(9)
    C4 0.0544(12) 0.0713(15) 0.0551(14) -0.0120(11) -0.0025(10) 0.0083(11)
    C5 0.0656(15) 0.0872(18) 0.0652(17) -0.0049(12) -0.0052(13) 0.0186(14)
    C7 0.0542(12) 0.0604(14) 0.0644(14) -0.0008(10) -0.0020(10) 0.0050(12)
    C8 0.0701(16) 0.0829(19) 0.0738(18) 0.0131(14) 0.0119(14) 0.0102(14)
    C9 0.135(3) 0.081(2) 0.153(4) 0.027(2) 0.041(3) -0.012(2)
    C10 0.0527(11) 0.0668(14) 0.0620(14) 0.0011(11) 0.0006(10) -0.0056(12)
    C11 0.0817(19) 0.111(3) 0.106(2) 0.0086(19) 0.0401(18) 0.022(2)
    C12 0.090(2) 0.151(4) 0.135(3) 0.003(2) 0.051(2) -0.023(3)
    C6 0.101(2) 0.139(3) 0.085(2) -0.013(2) 0.012(2) 0.042(2)
    N1 0.0544(9) 0.0391(9) 0.0470(10) 0.0028(7) -0.0065(7) 0.0042(7)
    N2 0.0514(9) 0.0403(9) 0.0452(10) -0.0020(7) -0.0070(7) -0.0003(7)
    N3 0.0556(8) 0.0365(7) 0.0425(8) -0.0003(7) -0.0068(7) 0.0030(8)
    S1 0.1045(5) 0.0372(3) 0.0596(4) -0.0009(3) -0.0251(4) -0.0006(3)
    C1 0.0522(10) 0.0395(10) 0.0435(11) 0.0010(8) -0.0003(8) 0.0020(8)
    S2 0.0818(4) 0.0363(2) 0.0627(4) 0.0006(2) -0.0236(3) 0.0047(2)
    C2 0.0377(8) 0.0468(10) 0.0454(11) -0.0006(8) 0.0006(7) 0.0032(9)
    S3 0.0603(3) 0.0634(3) 0.0624(4) 0.0002(3) -0.0234(3) 0.0022(3)
    C3 0.0455(10) 0.0404(9) 0.0441(11) -0.0015(7) -0.0009(9) 0.0029(8)
_geom_special_details
;
All e.s.d.'s (except the e.s.d. in the dihedral angle between two l.s. planes)
are estimated using the full covariance matrix. The cell e.s.d.'s are taken
into account individually in the estimation of e.s.d.'s in distances, angles
and torsion angles; correlations between e.s.d.'s in cell parameters are only
used when they are defined by crystal symmetry. An approximate (isotropic)
treatment of cell e.s.d.'s is used for estimating e.s.d.'s involving l.s.
planes.
;
loop_
    _geom_bond_atom_site_label_1
    _geom_bond_atom_site_label_2
    _geom_bond_site_symmetry_2
    _geom_bond_distance
    _geom_bond_publ_flag
    N4 C7 . 1.503(3) ?
    N4 C10 . 1.509(3) ?
    N4 C4 . 1.511(3) ?
    N4 H4 . 0.925(10) ?
    C4 C5 . 1.506(4) ?
    C4 H4A . 0.9700 ?
    C4 H4B . 0.9700 ?
    C5 C6 . 1.510(4) ?
    C5 H5A . 0.9700 ?
    C5 H5B . 0.9700 ?
    C7 C8 . 1.504(3) ?
    C7 H7A . 0.9700 ?
    C7 H7B . 0.9700 ?
    C8 C9 . 1.499(5) ?
    C8 H8A . 0.9700 ?
    C8 H8B . 0.9700 ?
    C9 H9A . 0.9600 ?
    C9 H9B . 0.9600 ?
    C9 H9C . 0.9600 ?
    C10 C11 . 1.489(4) ?
    C10 H10A . 0.9700 ?
    C10 H10B . 0.9700 ?
    C11 C12 . 1.474(5) ?
    C11 H11A . 0.9700 ?
    C11 H11B . 0.9700 ?
    C12 H12A . 0.9600 ?
    C12 H12B . 0.9600 ?
    C12 H12C . 0.9600 ?
    C6 H6A . 0.9600 ?
    C6 H6B . 0.9600 ?
    C6 H6C . 0.9600 ?
    N1 C2 . 1.360(3) ?
    N1 C1 . 1.386(3) ?
    N1 H1 . 0.915(10) ?
    N2 C2 . 1.350(2) ?
    N2 C3 . 1.376(3) ?
    N2 H2 . 0.908(10) ?
    N3 C1 . 1.341(2) ?
    N3 C3 . 1.343(2) ?
    S1 C1 . 1.674(2) ?
    S2 C3 . 1.679(2) ?
    C2 S3 . 1.6525(19) ?
loop_
    _geom_angle_atom_site_label_1
    _geom_angle_atom_site_label_2
    _geom_angle_atom_site_label_3
    _geom_angle_site_symmetry_1
    _geom_angle_site_symmetry_3
    _geom_angle
    _geom_angle_publ_flag
    C7 N4 C10 . . 112.32(16) ?
    C7 N4 C4 . . 113.42(18) ?
    C10 N4 C4 . . 111.51(19) ?
    C7 N4 H4 . . 109.2(19) ?
    C10 N4 H4 . . 104.8(17) ?
    C4 N4 H4 . . 104.9(17) ?
    C5 C4 N4 . . 114.92(18) ?
    C5 C4 H4A . . 108.5 ?
    N4 C4 H4A . . 108.5 ?
    C5 C4 H4B . . 108.5 ?
    N4 C4 H4B . . 108.5 ?
    H4A C4 H4B . . 107.5 ?
    C4 C5 C6 . . 110.7(2) ?
    C4 C5 H5A . . 109.5 ?
    C6 C5 H5A . . 109.5 ?
    C4 C5 H5B . . 109.5 ?
    C6 C5 H5B . . 109.5 ?
    H5A C5 H5B . . 108.1 ?
    N4 C7 C8 . . 114.8(2) ?
    N4 C7 H7A . . 108.6 ?
    C8 C7 H7A . . 108.6 ?
    N4 C7 H7B . . 108.6 ?
    C8 C7 H7B . . 108.6 ?
    H7A C7 H7B . . 107.5 ?
    C9 C8 C7 . . 111.1(3) ?
    C9 C8 H8A . . 109.4 ?
    C7 C8 H8A . . 109.4 ?
    C9 C8 H8B . . 109.4 ?
    C7 C8 H8B . . 109.4 ?
    H8A C8 H8B . . 108.0 ?
    C8 C9 H9A . . 109.5 ?
    C8 C9 H9B . . 109.5 ?
    H9A C9 H9B . . 109.5 ?
    C8 C9 H9C . . 109.5 ?
    H9A C9 H9C . . 109.5 ?
    H9B C9 H9C . . 109.5 ?
    C11 C10 N4 . . 113.6(2) ?
    C11 C10 H10A . . 108.9 ?
    N4 C10 H10A . . 108.9 ?
    C11 C10 H10B . . 108.9 ?
    N4 C10 H10B . . 108.9 ?
    H10A C10 H10B . . 107.7 ?
    C12 C11 C10 . . 114.8(3) ?
    C12 C11 H11A . . 108.6 ?
    C10 C11 H11A . . 108.6 ?
    C12 C11 H11B . . 108.6 ?
    C10 C11 H11B . . 108.6 ?
    H11A C11 H11B . . 107.5 ?
    C11 C12 H12A . . 109.5 ?
    C11 C12 H12B . . 109.5 ?
    H12A C12 H12B . . 109.5 ?
    C11 C12 H12C . . 109.5 ?
    H12A C12 H12C . . 109.5 ?
    H12B C12 H12C . . 109.5 ?
    C5 C6 H6A . . 109.5 ?
    C5 C6 H6B . . 109.5 ?
    H6A C6 H6B . . 109.5 ?
    C5 C6 H6C . . 109.5 ?
    H6A C6 H6C . . 109.5 ?
    H6B C6 H6C . . 109.5 ?
    C2 N1 C1 . . 123.70(17) ?
    C2 N1 H1 . . 119.4(17) ?
    C1 N1 H1 . . 116.6(17) ?
    C2 N2 C3 . . 124.54(17) ?
    C2 N2 H2 . . 115.0(17) ?
    C3 N2 H2 . . 120.4(17) ?
    C1 N3 C3 . . 119.75(16) ?
    N3 C1 N1 . . 119.04(17) ?
    N3 C1 S1 . . 121.99(15) ?
    N1 C1 S1 . . 118.96(15) ?
    N2 C2 N1 . . 113.81(16) ?
    N2 C2 S3 . . 123.12(15) ?
    N1 C2 S3 . . 123.06(15) ?
    N3 C3 N2 . . 118.95(17) ?
    N3 C3 S2 . . 122.30(15) ?
    N2 C3 S2 . . 118.75(15) ?
loop_
    _geom_torsion_atom_site_label_1
    _geom_torsion_atom_site_label_2
    _geom_torsion_atom_site_label_3
    _geom_torsion_atom_site_label_4
    _geom_torsion_site_symmetry_1
    _geom_torsion_site_symmetry_2
    _geom_torsion_site_symmetry_3
    _geom_torsion_site_symmetry_4
    _geom_torsion
    _geom_torsion_publ_flag
    C7 N4 C4 C5 . . . . 61.7(3) ?
    C10 N4 C4 C5 . . . . -66.3(3) ?
    N4 C4 C5 C6 . . . . -172.3(3) ?
    C10 N4 C7 C8 . . . . 174.1(2) ?
    C4 N4 C7 C8 . . . . 46.6(3) ?
    N4 C7 C8 C9 . . . . 170.0(3) ?
    C7 N4 C10 C11 . . . . 63.9(3) ?
    C4 N4 C10 C11 . . . . -167.5(2) ?
    N4 C10 C11 C12 . . . . -177.1(3) ?
    C3 N3 C1 N1 . . . . -5.2(3) ?
    C3 N3 C1 S1 . . . . 173.75(16) ?
    C2 N1 C1 N3 . . . . 2.8(3) ?
    C2 N1 C1 S1 . . . . -176.22(15) ?
    C3 N2 C2 N1 . . . . -3.0(3) ?
    C3 N2 C2 S3 . . . . 178.48(15) ?
    C1 N1 C2 N2 . . . . 1.3(3) ?
    C1 N1 C2 S3 . . . . 179.77(16) ?
    C1 N3 C3 N2 . . . . 3.6(3) ?
    C1 N3 C3 S2 . . . . -175.92(16) ?
    C2 N2 C3 N3 . . . . 0.7(3) ?
    C2 N2 C3 S2 . . . . -179.76(16) ?
loop_
    _geom_hbond_atom_site_label_D
    _geom_hbond_atom_site_label_H
    _geom_hbond_atom_site_label_A
    _geom_hbond_site_symmetry_A
    _geom_hbond_distance_DH
    _geom_hbond_distance_HA
    _geom_hbond_distance_DA
    _geom_hbond_angle_DHA
    N4 H4 N3 . 0.925(10) 1.947(11) 2.867(2) 172(3)
    N1 H1 S2 3_646 0.915(10) 2.507(12) 3.4037(17) 167(2)
    N2 H2 S1 3_656 0.908(10) 2.393(11) 3.2911(17) 170(2)
data_global
_journal_date_recd_electronic     2010-09-20
_journal_date_accepted     2010-09-29
_journal_name_full     'Acta Crystallographica, Section E'
_journal_year     2010
_journal_volume     66
_journal_issue     11
_journal_page_first     o2793
_journal_page_last     o2793
_journal_paper_category     QO
_journal_coeditor_code     RN2070
_publ_contact_author_name     'Yang Yunxia'
_publ_contact_author_address
;
Key Laboratory of Polymer Materials of Gansu Province, Ministry of Education,
College of Chemistry and Chemical Engineering, Northwest Normal University,
Lanzhou 730070, Gansu, China
;
_publ_contact_author_email     'yangyx80@nwnu.edu.cn'
_publ_contact_author_fax     ?
_publ_contact_author_phone     '86 18809312096'
_publ_section_title
;
Tripropylammonium trithiocyanurate
;
loop_
    _publ_author_name
    _publ_author_footnote
    _publ_author_address
    'Yunxia Yang' .
;
Key Laboratory of Eco-environment-related Polymer Materials
Ministry of Education, College of Chemistry and Chemical Engineering
Northwest Normal University, Lanzhou 730070, Gansu,
People's Republic of China
;
