# Supplementary material for: Tripropyl­ammonium trithio­cyanurate
Source: Acta Crystallogr Sect E Struct Rep Online. 2010 Oct 13;66(Pt 11):o2793. doi: 10.1107/S1600536810038924 (PMC3009257; doi:10.1107/S1600536810038924)
Supplement: Supplementary file 2 [file e-66-o2793-Isup2.hkl]

# 
# h,k,l, Fc-squared, Fo-squared, sigma(Fo-squared) and status flag 
# 
data_I
_shelx_title ' 081014a_0m in P2(1)2(1)2(1)' 
_shelx_refln_list_code          4 
_shelx_F_calc_maximum      162.26 
_exptl_crystal_F_000       688.00 
_reflns_d_resolution_high  0.7672 
 
loop_ 
 _symmetry_equiv_pos_as_xyz 
 'x, y, z' 
 '-x+1/2, -y, z+1/2' 
 '-x, y+1/2, -z+1/2' 
 'x+1/2, -y+1/2, -z' 
 
_cell_length_a     8.3677 
_cell_length_b    12.8827 
_cell_length_c    16.5339 
_cell_angle_alpha  90.000 
_cell_angle_beta   90.000 
_cell_angle_gamma  90.000 
 
_shelx_F_squared_multiplier     1.000 
 
loop_ 
 _refln_index_h 
 _refln_index_k 
 _refln_index_l 
 _refln_F_squared_calc 
 _refln_F_squared_meas 
 _refln_F_squared_sigma 
 _refln_observed_status 
   2   0   0     1172.09     1511.54     20.43 o 
   4   0   0     1156.30     1127.38     16.97 o 
   6   0   0     1244.90     1268.54     26.25 o 
   8   0   0       24.91       29.26      3.14 o 
  10   0   0        5.53        5.30      2.81 o 
   1   1   0     3120.06     3522.57     37.91 o 
   2   1   0       35.63       29.91      3.64 o 
   3   1   0     2228.85     2449.41     23.22 o 
   4   1   0      300.67      306.34      4.55 o 
   5   1   0       20.48       27.70      2.99 o 
   6   1   0       56.85       54.26      2.43 o 
   7   1   0      296.16      254.39      5.23 o 
   8   1   0       36.58       38.15      3.01 o 
   9   1   0       26.16       28.92      2.42 o 
  10   1   0        0.02       -0.36      1.59 o 
   1   2   0        0.07       -0.42      0.42 o 
   2   2   0      905.00      768.73      8.03 o 
   3   2   0      152.08      151.34      2.70 o 
   4   2   0     4487.84     4607.70     42.84 o 
   5   2   0      981.27      982.66     11.30 o 
   6   2   0      122.08      143.66      4.00 o 
   7   2   0       49.35       53.25      2.52 o 
   8   2   0       45.06       55.25      4.26 o 
   9   2   0        0.43       -0.51      2.50 o 
  10   2   0        3.87        3.45      1.84 o 
   1   3   0     7665.23     8106.09    180.32 o 
   2   3   0      170.97      188.58      8.30 o 
   3   3   0     1926.00     1971.49     19.29 o 
   4   3   0       99.18       85.79      2.34 o 
   5   3   0       65.45       71.37      6.13 o 
   6   3   0        8.53        6.78      1.28 o 
   7   3   0       31.17       39.10      1.79 o 
   8   3   0       45.72       37.63      1.88 o 
   9   3   0       58.60       55.73      3.09 o 
  10   3   0       24.68       21.29      3.72 o 
   0   4   0      684.12      893.18     13.07 o 
   1   4   0       21.07       18.68      1.21 o 
   2   4   0     1148.92     1103.60     11.41 o 
   3   4   0     1729.94     1808.99     18.95 o 
   4   4   0       34.67       30.03      5.31 o 
   5   4   0        4.28        1.45      1.00 o 
   6   4   0       12.46        8.85      1.42 o 
   7   4   0      197.52      181.44      4.53 o 
   8   4   0       75.97       90.64      2.66 o 
   9   4   0      118.15      146.30      4.24 o 
  10   4   0       15.34        9.36      3.38 o 
   1   5   0        2.08        0.86      0.55 o 
   2   5   0     1321.33     1402.36     14.36 o 
   3   5   0      963.63      927.46     10.42 o 
   4   5   0      585.62      562.36      9.24 o 
   5   5   0        1.57        4.12      1.18 o 
   6   5   0      695.54      717.41      9.68 o 
   7   5   0       29.95       30.28      2.19 o 
   8   5   0       26.68       33.16      2.46 o 
   9   5   0        9.00        8.92      2.61 o 
  10   5   0        1.60        3.79      3.22 o 
   0   6   0      606.90      695.91     11.46 o 
   1   6   0      148.31      150.87      2.92 o 
   2   6   0       71.19       80.51      2.28 o 
   3   6   0     1850.13     1968.90     19.94 o 
   4   6   0       89.68       91.63      2.73 o 
   5   6   0       18.48       16.62      3.39 o 
   6   6   0       78.03       88.99      4.13 o 
   7   6   0       37.30       38.74      5.65 o 
   8   6   0        9.72       12.74      3.04 o 
   9   6   0      175.73      175.50      4.74 o 
  10   6   0       12.88       14.52      2.25 o 
   1   7   0       16.40       17.00      1.27 o 
   2   7   0     2387.13     2249.48     22.44 o 
   3   7   0      116.51      100.98      2.82 o 
   4   7   0      164.49      159.26      4.82 o 
   5   7   0       30.06       31.08      1.96 o 
   6   7   0        6.61        7.32      1.51 o 
   7   7   0       17.50       21.57      3.27 o 
   8   7   0       78.54       75.68      5.28 o 
   9   7   0       17.87       16.92      3.74 o 
   0   8   0       58.05       58.19      2.91 o 
   1   8   0      303.38      292.57      4.83 o 
   2   8   0        1.83        0.84      0.86 o 
   3   8   0        0.04        0.53      0.96 o 
   4   8   0       23.78       22.06      1.77 o 
   5   8   0      140.27      121.47      4.89 o 
   6   8   0       94.47       89.15      5.12 o 
   7   8   0      198.26      216.81      8.21 o 
   8   8   0       12.05       13.51      3.35 o 
   9   8   0       12.52       11.36      3.46 o 
   1   9   0      411.19      415.95      6.34 o 
   2   9   0      155.49      146.41      3.59 o 
   3   9   0       75.96       73.68      2.82 o 
   4   9   0      276.74      287.53      5.52 o 
   5   9   0       52.74       46.50      2.62 o 
   6   9   0      102.67      108.95      5.67 o 
   7   9   0        0.44        1.48      2.44 o 
   8   9   0        0.06        0.03      2.47 o 
   9   9   0        0.50        0.00      2.75 o 
   0  10   0      995.27      977.91     17.28 o 
   1  10   0     2484.11     2535.67     29.72 o 
   2  10   0        4.23        2.49      1.92 o 
   3  10   0      276.58      270.57      5.34 o 
   4  10   0       14.24       13.07      1.71 o 
   5  10   0      172.45      171.98      6.78 o 
   6  10   0       10.86        4.55      2.47 o 
   7  10   0       48.01       35.55      4.13 o 
   8  10   0        0.53       -0.68      2.60 o 
   1  11   0      155.48      148.97      4.90 o 
   2  11   0       12.50       13.80      1.67 o 
   3  11   0        9.62       11.47      1.64 o 
   4  11   0       25.09       21.94      2.99 o 
   5  11   0       98.59       95.38      5.46 o 
   6  11   0        1.15        0.21      2.21 o 
   7  11   0        0.05       -0.36      2.37 o 
   8  11   0        0.51        3.07      2.81 o 
   0  12   0       12.88       20.66      2.78 o 
   1  12   0        3.60        4.03      1.44 o 
   2  12   0        2.20        2.71      1.83 o 
   3  12   0       81.08       77.16      4.86 o 
   4  12   0      199.94      206.73      7.85 o 
   5  12   0       42.98       54.24      4.73 o 
   6  12   0        0.01        2.81      2.50 o 
   7  12   0       32.26       31.11      4.24 o 
   1  13   0      263.31      257.18      5.80 o 
   2  13   0       24.10       23.70      3.14 o 
   3  13   0        5.85        3.64      2.37 o 
   4  13   0       17.91       11.72      2.88 o 
   5  13   0        5.37        6.97      2.75 o 
   6  13   0        0.56        2.18      2.60 o 
   1  14   0       53.82       62.84      4.91 o 
   2  14   0        0.18       -1.85      2.24 o 
   3  14   0       37.80       38.70      4.16 o 
   4  14   0       33.60       32.10      3.95 o 
   5  14   0       35.10       35.09      4.39 o 
   6  14   0       23.22       25.65      4.31 o 
   1  15   0       53.86       46.99      4.34 o 
   2  15   0       53.09       56.14      4.86 o 
   3  15   0      131.70      131.48      6.97 o 
   4  15   0        0.28       -1.90      2.52 o 
   2  16   0       61.66       66.25      5.48 o 
   3  16   0       22.28       28.75      4.21 o 
   1   0   1    15875.74    14327.21    187.03 o 
   2   0   1    25139.33    23272.27    279.62 o 
   3   0   1        3.24        4.01      0.83 o 
   4   0   1       20.17       22.46      1.95 o 
   5   0   1      353.17      357.16      5.41 o 
   6   0   1        9.11        9.17      1.19 o 
   7   0   1      361.10      350.82      6.41 o 
   8   0   1       46.99       41.12      2.73 o 
   9   0   1       19.15       20.59      2.19 o 
  10   0   1       13.73       13.60      3.07 o 
 -10   1   1       11.36       10.93      2.14 o 
  -9   1   1       29.35       30.06      2.47 o 
  -8   1   1       44.29       40.37      2.45 o 
  -7   1   1       40.27       40.07      1.81 o 
  -6   1   1      422.38      413.71      6.49 o 
  -5   1   1     1017.70      990.47      9.08 o 
  -4   1   1      353.54      342.74      4.92 o 
  -3   1   1       47.56       43.49      1.57 o 
  -2   1   1      500.40      530.10      7.02 o 
  -1   1   1      290.25      273.49      4.47 o 
   1   1   1      288.42      267.88      4.37 o 
   2   1   1      499.17      532.77      5.73 o 
   3   1   1       47.02       41.94      1.39 o 
   4   1   1      345.60      329.24      5.83 o 
   5   1   1     1015.09      986.23      8.77 o 
   6   1   1      421.98      421.54      5.49 o 
   7   1   1       38.06       36.48      2.30 o 
   8   1   1       43.51       41.79      2.56 o 
   9   1   1       29.98       30.19      2.44 o 
  10   1   1       11.29       12.93      3.22 o 
 -10   2   1        0.61       -2.75      2.75 o 
  -9   2   1        2.79        2.91      1.65 o 
  -8   2   1       11.35       12.07      1.82 o 
  -7   2   1      460.19      475.15      7.57 o 
  -6   2   1      529.32      540.39      5.93 o 
  -5   2   1      252.94      232.70      4.30 o 
  -4   2   1      652.14      649.75      7.86 o 
  -3   2   1      179.63      146.86      2.72 o 
  -2   2   1      872.59      982.02     10.04 o 
  -1   2   1      803.72      785.37      8.08 o 
   0   2   1       14.25       23.34      1.07 o 
   1   2   1      826.33      806.03      7.90 o 
   2   2   1      884.85      977.76     15.14 o 
   3   2   1      169.27      139.90      2.53 o 
   4   2   1      648.04      640.24      7.71 o 
   5   2   1      254.09      240.36      5.90 o 
   6   2   1      535.15      537.08      9.78 o 
   7   2   1      458.21      476.46      9.26 o 
   8   2   1       11.82       12.72      1.83 o 
   9   2   1        2.88        5.67      1.71 o 
  10   2   1        0.61       -2.11      2.47 o 
 -10   3   1        1.83        3.84      1.92 o 
  -9   3   1       20.89       21.87      2.28 o 
  -8   3   1       96.63       94.27      2.69 o 
  -7   3   1        6.99        7.01      1.61 o 
  -6   3   1        8.74        7.13      1.28 o 
  -5   3   1      251.80      247.55      4.50 o 
  -4   3   1      175.89      176.57      3.47 o 
  -3   3   1      272.91      257.60      3.98 o 
  -2   3   1     1168.28     1237.75     12.44 o 
  -1   3   1     8852.77     9357.32    158.64 o 
   0   3   1      520.81      386.73      6.39 o 
   1   3   1     8828.95     9412.30    178.16 o 
   2   3   1     1157.18     1213.89     12.17 o 
   3   3   1      278.80      261.96      5.16 o 
   4   3   1      172.72      176.65      3.31 o 
   5   3   1      253.51      248.20      4.39 o 
   6   3   1        8.50        7.20      1.31 o 
   7   3   1        6.50        6.71      1.10 o 
   8   3   1       97.50       94.53      3.62 o 
   9   3   1       21.37       27.37      3.79 o 
  10   3   1        1.83        8.39      3.30 o 
 -10   4   1       49.75       53.80      4.91 o 
  -9   4   1       76.73       73.67      4.33 o 
  -8   4   1       33.92       32.80      1.88 o 
  -7   4   1       67.42       73.75      3.04 o 
  -6   4   1      165.64      169.30      8.30 o 
  -5   4   1      121.54      130.09      3.28 o 
  -4   4   1      166.55      175.30      3.54 o 
  -3   4   1     2254.25     2297.76     22.59 o 
  -2   4   1      925.88      910.83      9.87 o 
  -1   4   1     1356.07     1410.84     14.04 o 
   0   4   1     3294.11     3497.16     45.82 o 
   1   4   1     1344.19     1415.71     13.81 o 
   2   4   1      934.82      922.34     12.44 o 
   3   4   1     2272.12     2323.84     22.38 o 
   4   4   1      161.33      170.02      3.37 o 
   5   4   1      117.19      133.97      3.74 o 
   6   4   1      164.80      167.81      3.94 o 
   7   4   1       67.54       74.31      2.99 o 
   8   4   1       34.97       38.16      1.95 o 
   9   4   1       76.21       77.54      4.86 o 
  10   4   1       49.23       48.58      4.99 o 
 -10   5   1        1.47       -1.22      2.60 o 
  -9   5   1       22.48       26.38      1.92 o 
  -8   5   1       96.68       97.17      3.77 o 
  -7   5   1       16.92       14.66      1.79 o 
  -6   5   1      166.30      152.11      4.87 o 
  -5   5   1      377.16      371.17      6.02 o 
  -4   5   1      932.44      942.51     10.97 o 
  -3   5   1     2190.67     2200.51     28.04 o 
  -2   5   1     1436.52     1518.37     29.25 o 
  -1   5   1      314.58      325.88      4.62 o 
   0   5   1     1190.77     1185.15     17.39 o 
   1   5   1      324.05      340.75      5.87 o 
   2   5   1     1433.25     1509.05     15.21 o 
   3   5   1     2204.38     2215.58     21.66 o 
   4   5   1      923.54      929.86     12.57 o 
   5   5   1      370.68      365.01      5.79 o 
   6   5   1      168.60      156.19      3.86 o 
   7   5   1       15.40       12.16      2.64 o 
   8   5   1       96.13       97.76      3.40 o 
   9   5   1       22.04       29.62      4.52 o 
  10   5   1        1.57        4.83      3.22 o 
 -10   6   1       56.38       48.34      3.15 o 
  -9   6   1        6.61        7.99      3.87 o 
  -8   6   1       91.98       98.26      3.86 o 
  -7   6   1       81.10       70.01      3.12 o 
  -6   6   1       34.98       36.18      4.56 o 
  -5   6   1       49.93       57.03      2.49 o 
  -4   6   1      261.53      285.47      8.82 o 
  -3   6   1      168.45      183.56      7.02 o 
  -2   6   1     2289.16     2474.27     24.03 o 
  -1   6   1     1177.39     1316.39     14.02 o 
   0   6   1      216.92      212.21      5.12 o 
   1   6   1     1165.15     1307.10     19.39 o 
   2   6   1     2293.60     2410.30     23.67 o 
   3   6   1      175.69      193.72      3.59 o 
   4   6   1      267.45      285.38      4.80 o 
   5   6   1       50.70       52.74      2.83 o 
   6   6   1       35.07       39.10      3.07 o 
   7   6   1       78.06       68.28      4.60 o 
   8   6   1       92.43      103.65      6.03 o 
   9   6   1        6.49        6.59      3.37 o 
  10   6   1       56.90       46.76      5.56 o 
  -9   7   1        7.95        7.98      3.07 o 
  -8   7   1       13.63       10.79      3.09 o 
  -7   7   1      157.34      156.94      4.46 o 
  -6   7   1       20.35       16.60      1.84 o 
  -5   7   1        3.90        1.22      1.17 o 
  -4   7   1      313.01      310.16     12.40 o 
  -3   7   1      258.18      245.74      4.45 o 
  -2   7   1      105.85      104.21      2.75 o 
  -1   7   1     2219.39     2160.93     24.11 o 
   0   7   1      986.69      933.62     15.13 o 
   1   7   1     2237.42     2161.78     30.51 o 
   2   7   1      109.46      105.15      2.62 o 
   3   7   1      251.13      241.48      4.30 o 
   4   7   1      310.96      293.82      5.73 o 
   5   7   1        4.04        3.39      1.21 o 
   6   7   1       18.87       17.00      2.75 o 
   7   7   1      158.04      157.53      6.76 o 
   8   7   1       13.25        8.63      2.99 o 
   9   7   1        7.73        9.79      1.93 o 
  -9   8   1        3.26        2.29      2.75 o 
  -8   8   1        5.35        5.51      2.75 o 
  -7   8   1       44.04       48.47      4.29 o 
  -6   8   1       32.74       32.30      2.28 o 
  -5   8   1      241.63      228.15      5.02 o 
  -4   8   1      114.98      102.85      3.23 o 
  -3   8   1      875.15      814.13     18.63 o 
  -2   8   1      286.43      294.64      5.06 o 
  -1   8   1      139.08      135.08      3.23 o 
   0   8   1       14.52       16.04      1.87 o 
   1   8   1      142.11      144.06      4.50 o 
   2   8   1      277.17      287.06      4.80 o 
   3   8   1      869.77      816.81      9.97 o 
   4   8   1      114.55      105.96      5.13 o 
   5   8   1      241.96      227.36      7.38 o 
   6   8   1       32.12       31.14      3.43 o 
   7   8   1       45.72       45.17      4.16 o 
   8   8   1        5.89        5.64      2.94 o 
   9   8   1        3.34        4.65      2.96 o 
  -9   9   1        4.63        4.70      3.01 o 
  -8   9   1       13.92       20.09      3.64 o 
  -7   9   1       15.92       19.41      3.33 o 
  -6   9   1       34.35       30.67      3.46 o 
  -5   9   1       68.22       66.57      3.08 o 
  -4   9   1       32.93       33.36      2.22 o 
  -3   9   1      929.66      842.50     10.82 o 
  -2   9   1       29.56       30.36      1.92 o 
  -1   9   1       43.64       45.90      2.21 o 
   0   9   1      164.22      162.92      3.67 o 
   1   9   1       43.07       41.45      2.08 o 
   2   9   1       28.12       33.73      1.96 o 
   3   9   1      933.45      849.45     10.57 o 
   4   9   1       27.73       23.59      1.89 o 
   5   9   1       67.04       65.94      4.44 o 
   6   9   1       34.00       28.17      3.40 o 
   7   9   1       15.74       23.34      3.64 o 
   8   9   1       14.33       13.72      3.35 o 
   9   9   1        4.55        2.08      3.04 o 
  -8  10   1        6.03        3.69      2.99 o 
  -7  10   1       31.41       27.58      3.92 o 
  -6  10   1       86.90       79.22      5.28 o 
  -5  10   1       16.94       14.66      1.96 o 
  -4  10   1      234.58      217.35      5.03 o 
  -3  10   1       75.03       72.33      3.01 o 
  -2  10   1      393.51      393.57      6.73 o 
  -1  10   1     1105.43     1096.30     20.29 o 
   0  10   1     3590.61     3592.35     35.39 o 
   1  10   1     1098.95     1084.19     18.21 o 
   2  10   1      403.01      396.46      6.50 o 
   3  10   1       77.70       79.55      7.86 o 
   4  10   1      236.55      215.17      7.20 o 
   5  10   1       17.65       17.08      2.96 o 
   6  10   1       86.58       81.17      5.22 o 
   7  10   1       30.76       21.23      3.74 o 
   8  10   1        6.38        9.33      3.14 o 
  -8  11   1       19.48       22.17      4.13 o 
  -7  11   1       12.16       15.33      3.64 o 
  -6  11   1       58.21       53.51      4.65 o 
  -5  11   1       27.65       28.38      3.48 o 
  -4  11   1       23.69       28.47      2.27 o 
  -3  11   1       33.72       32.92      2.18 o 
  -2  11   1       27.80       24.18      2.02 o 
  -1  11   1       48.35       45.55      2.52 o 
   0  11   1       72.91       82.15      3.08 o 
   1  11   1       46.81       39.99      2.36 o 
   2  11   1       26.90       24.37      1.90 o 
   3  11   1       33.87       32.44      3.27 o 
   4  11   1       23.66       25.50      3.25 o 
   5  11   1       27.87       22.79      3.25 o 
   6  11   1       57.58       55.72      4.86 o 
   7  11   1       12.35       12.29      3.30 o 
   8  11   1       19.35       27.19      4.42 o 
  -7  12   1       30.16       40.23      4.55 o 
  -6  12   1       44.72       49.15      4.78 o 
  -5  12   1       61.17       71.11      5.25 o 
  -4  12   1      190.76      183.75      7.38 o 
  -3  12   1      107.31      117.13      3.94 o 
  -2  12   1       49.03       48.47      2.75 o 
  -1  12   1       30.16       29.36      2.23 o 
   0  12   1       49.33       38.57      3.27 o 
   1  12   1       34.26       38.96      2.43 o 
   2  12   1       45.94       43.82      3.87 o 
   3  12   1      110.29      111.89      5.59 o 
   4  12   1      187.86      185.26      7.20 o 
   5  12   1       63.04       65.42      4.83 o 
   6  12   1       43.47       43.77      4.39 o 
   7  12   1       30.85       28.82      4.21 o 
  -6  13   1        1.29        0.49      2.81 o 
  -5  13   1        2.15        5.64      2.78 o 
  -4  13   1       26.26       31.71      3.82 o 
  -3  13   1       81.70       77.35      4.94 o 
  -2  13   1      124.95      126.09      4.21 o 
  -1  13   1       17.04       18.52      2.69 o 
   0  13   1        0.07        0.31      1.92 o 
   1  13   1       16.23       16.40      2.70 o 
   2  13   1      126.04      132.16      5.90 o 
   3  13   1       82.47       70.41      4.68 o 
   4  13   1       26.30       29.08      3.72 o 
   5  13   1        2.20       -1.01      2.24 o 
   6  13   1        1.16        0.55      2.42 o 
  -6  14   1        0.12        1.43      2.99 o 
  -5  14   1       35.72       38.96      4.37 o 
  -4  14   1       34.39       36.10      4.24 o 
  -3  14   1       58.25       56.42      4.96 o 
  -2  14   1      145.66      135.90      6.71 o 
  -1  14   1      159.47      152.67      4.81 o 
   0  14   1       53.85       56.40      4.86 o 
   1  14   1      159.81      143.99      6.63 o 
   2  14   1      145.50      141.00      6.37 o 
   3  14   1       57.54       67.81      5.09 o 
   4  14   1       34.63       35.48      4.00 o 
   5  14   1       35.08       32.02      4.21 o 
  -4  15   1       18.34       24.46      3.82 o 
  -3  15   1       23.05       27.34      3.79 o 
  -2  15   1       77.88       66.90      5.46 o 
  -1  15   1       84.74       89.90      5.59 o 
   0  15   1       68.95       74.15      5.51 o 
   2  15   1       77.11       80.73      5.51 o 
   3  15   1       22.58       24.64      3.72 o 
   4  15   1       18.74       19.02      3.72 o 
  -3  16   1       30.72       39.30      4.63 o 
  -2  16   1        8.90        6.13      3.01 o 
   3  16   1       31.08       37.32      4.50 o 
   1   0   2     1773.94     2164.51     28.43 o 
   2   0   2     6328.01     6412.95     86.77 o 
   3   0   2     3096.54     3362.55     24.91 o 
   4   0   2        6.86        9.82      0.68 o 
   5   0   2      178.06      224.36      5.37 o 
   6   0   2       13.41       16.11      1.07 o 
   7   0   2      100.60      103.26      3.42 o 
   8   0   2      188.30      191.91      4.84 o 
   9   0   2       36.91       21.81      2.17 o 
  10   0   2        0.48       -0.01      1.71 o 
 -10   1   2       19.55       23.80      2.52 o 
  -9   1   2        9.24        9.09      1.91 o 
  -8   1   2        2.80        4.25      1.54 o 
  -7   1   2      294.60      281.43      5.53 o 
  -6   1   2       14.27       16.37      1.57 o 
  -5   1   2      658.72      684.87      6.50 o 
  -4   1   2      745.28      764.13      6.78 o 
  -3   1   2      122.43      143.35      2.64 o 
  -2   1   2     9213.95     9966.49     93.43 o 
  -1   1   2     4851.26     5166.60     88.78 o 
   0   1   2       97.19       65.65      1.72 o 
   1   1   2     4842.13     5134.33     68.90 o 
   2   1   2     9245.44    10181.15    127.83 o 
   3   1   2      116.18      135.32      1.87 o 
   4   1   2      730.10      756.76     10.75 o 
   5   1   2      656.51      675.29      6.55 o 
   6   1   2       14.69       20.34      3.42 o 
   7   1   2      285.59      277.16     10.23 o 
   8   1   2        2.34        2.21      1.44 o 
   9   1   2        9.25       10.69      1.90 o 
  10   1   2       19.97       20.43      3.66 o 
 -10   2   2        2.83        0.99      2.11 o 
  -9   2   2       57.50       65.53      3.40 o 
  -8   2   2       77.24       77.61      3.29 o 
  -7   2   2      131.63      134.33      3.88 o 
  -6   2   2       19.00       19.95      1.69 o 
  -5   2   2      599.01      617.38      8.21 o 
  -4   2   2      137.86      140.52      3.05 o 
  -3   2   2      923.00      920.65     10.13 o 
  -2   2   2      614.95      616.23      9.62 o 
  -1   2   2     2526.03     2577.08     33.92 o 
   0   2   2     1122.35     1071.50     14.92 o 
   2   2   2      601.81      609.86     12.45 o 
   3   2   2      947.71      961.27     18.05 o 
   4   2   2      151.37      149.88      3.08 o 
   5   2   2      607.87      636.66      6.23 o 
   6   2   2       18.26       17.97      1.75 o 
   7   2   2      133.54      135.15      2.85 o 
   8   2   2       77.38       77.26      3.26 o 
   9   2   2       57.63       70.72      5.15 o 
  10   2   2        3.06        2.70      2.88 o 
 -10   3   2       19.38       21.11      4.30 o 
  -9   3   2       40.73       44.10      5.30 o 
  -8   3   2        5.62        4.52      1.17 o 
  -7   3   2       75.74       76.87      3.04 o 
  -6   3   2      115.57      116.10      4.94 o 
  -5   3   2      333.55      343.44      5.60 o 
  -4   3   2      314.84      334.71      5.26 o 
  -3   3   2     3618.62     3640.83     34.33 o 
  -2   3   2      950.15     1016.50     10.69 o 
  -1   3   2     4328.06     4757.89     55.84 o 
   0   3   2     1334.07     1399.70     13.48 o 
   1   3   2     4315.36     4632.23     62.43 o 
   2   3   2      951.35     1014.41     13.32 o 
   3   3   2     3607.88     3657.48     47.94 o 
   4   3   2      324.51      350.78      5.60 o 
   5   3   2      331.82      351.63      5.38 o 
   6   3   2      115.51      116.58      3.20 o 
   7   3   2       74.53       76.85      2.27 o 
   8   3   2        5.66        4.86      1.18 o 
   9   3   2       41.41       36.93      4.00 o 
  10   3   2       20.31       22.27      3.95 o 
 -10   4   2       11.81       10.33      2.25 o 
  -9   4   2       25.58       26.77      2.56 o 
  -8   4   2      177.03      175.68      5.65 o 
  -7   4   2       50.03       48.99      2.81 o 
  -6   4   2       85.15       76.58      2.97 o 
  -5   4   2      165.71      163.07      3.76 o 
  -4   4   2      765.60      808.81      9.78 o 
  -3   4   2      331.43      349.25      9.02 o 
  -2   4   2     1738.47     1827.18     18.10 o 
  -1   4   2     4188.97     4290.41     39.55 o 
   0   4   2       69.64       77.75      1.85 o 
   1   4   2     4213.92     4267.46     55.05 o 
   2   4   2     1725.68     1829.28     37.59 o 
   3   4   2      330.21      344.62      7.16 o 
   4   4   2      771.32      822.09      9.38 o 
   5   4   2      163.08      159.28      3.44 o 
   6   4   2       82.76       76.23      2.75 o 
   7   4   2       51.09       48.28      2.02 o 
   8   4   2      175.77      184.37      6.43 o 
   9   4   2       25.22       24.03      2.20 o 
  10   4   2       12.05       15.85      3.79 o 
 -10   5   2        4.23       11.64      3.46 o 
  -9   5   2        4.16        5.87      1.45 o 
  -8   5   2       81.18       91.81      3.80 o 
  -7   5   2      166.60      175.26      4.60 o 
  -6   5   2       20.16       20.02      1.88 o 
  -5   5   2     1428.78     1331.62     22.55 o 
  -4   5   2      872.49      834.18     10.16 o 
  -3   5   2      701.67      684.80      8.45 o 
  -2   5   2       72.35       73.72      2.21 o 
  -1   5   2      635.07      708.80      8.20 o 
   0   5   2     3558.71     3926.36     51.88 o 
   2   5   2       72.45       70.08      2.61 o 
   3   5   2      702.78      678.96      7.94 o 
   4   5   2      865.30      823.99      9.66 o 
   5   5   2     1430.65     1370.36     14.83 o 
   6   5   2       19.88       21.87      1.74 o 
   7   5   2      166.71      187.88      7.10 o 
   8   5   2       81.77       85.80      6.06 o 
   9   5   2        4.27        5.17      1.74 o 
  10   5   2        4.28        5.20      3.09 o 
 -10   6   2       11.39        8.63      3.27 o 
  -9   6   2       40.15       33.32      4.16 o 
  -8   6   2       72.88       61.92      3.30 o 
  -7   6   2       20.46       21.30      2.03 o 
  -6   6   2       31.47       31.28      2.16 o 
  -5   6   2       40.92       43.69      2.32 o 
  -4   6   2     1003.19      980.65     11.81 o 
  -3   6   2      455.39      490.46      6.90 o 
  -2   6   2      749.20      868.50     10.89 o 
  -1   6   2      822.28      974.07     11.76 o 
   0   6   2      144.00      129.59      4.03 o 
   1   6   2      824.04      950.41     14.84 o 
   2   6   2      743.28      865.04      9.56 o 
   3   6   2      459.37      509.44      8.64 o 
   4   6   2     1017.18     1004.64     11.36 o 
   5   6   2       44.47       48.19      2.17 o 
   6   6   2       29.41       26.20      2.94 o 
   7   6   2       20.67       27.00      3.33 o 
   8   6   2       71.95       62.26      6.02 o 
   9   6   2       41.26       35.40      2.51 o 
  10   6   2       11.92        5.68      1.95 o 
  -9   7   2       28.11       30.64      4.31 o 
  -8   7   2       44.42       42.81      2.90 o 
  -7   7   2       59.66       54.90      7.41 o 
  -6   7   2       30.69       26.32      3.57 o 
  -5   7   2       59.61       56.50      5.26 o 
  -4   7   2      192.22      195.67      4.30 o 
  -3   7   2      419.62      376.01      5.97 o 
  -2   7   2      142.27      143.50      5.47 o 
  -1   7   2     3151.42     3127.84     30.18 o 
   0   7   2      139.50      129.25      4.70 o 
   1   7   2     3157.00     3056.11     42.03 o 
   2   7   2      142.79      142.79      2.99 o 
   3   7   2      411.01      378.87      5.57 o 
   4   7   2      193.53      196.95      3.91 o 
   5   7   2       58.68       58.06      3.85 o 
   6   7   2       30.70       29.37      3.27 o 
   7   7   2       60.84       56.68      4.39 o 
   8   7   2       43.16       42.34      4.42 o 
   9   7   2       27.37       21.44      3.87 o 
  -9   8   2       15.84       16.40      3.74 o 
  -8   8   2       34.85       41.61      4.47 o 
  -7   8   2        0.75        1.05      1.53 o 
  -6   8   2      199.74      178.57      4.70 o 
  -5   8   2       29.75       30.89      2.17 o 
  -4   8   2      264.99      244.58      5.00 o 
  -3   8   2        4.23        8.41      1.36 o 
  -2   8   2       62.97       56.13      2.31 o 
  -1   8   2      146.76      154.31      3.55 o 
   0   8   2       12.62       11.41      1.79 o 
   1   8   2      148.96      153.78      4.73 o 
   2   8   2       64.60       56.56      2.08 o 
   3   8   2        4.12        7.50      1.15 o 
   4   8   2      263.68      235.26      7.10 o 
   5   8   2       28.54       27.60      3.01 o 
   6   8   2      201.04      202.18      7.38 o 
   7   8   2        0.88        3.87      2.39 o 
   8   8   2       34.82       40.41      4.42 o 
   9   8   2       15.33       21.73      4.07 o 
  -9   9   2        3.79       -2.50      2.55 o 
  -8   9   2        8.33       11.18      3.38 o 
  -7   9   2       28.52       31.29      3.95 o 
  -6   9   2       16.15       15.78      1.98 o 
  -5   9   2      578.54      549.24      8.71 o 
  -4   9   2       15.03       23.29      3.27 o 
  -3   9   2       57.18       55.62      2.80 o 
  -2   9   2      153.27      147.17      3.81 o 
  -1   9   2      787.08      749.48      9.80 o 
   0   9   2       11.01       11.05      1.92 o 
   1   9   2      788.32      743.63     13.31 o 
   2   9   2      153.49      148.63      3.45 o 
   3   9   2       58.26       55.25      2.44 o 
   4   9   2       14.63       20.17      2.86 o 
   5   9   2      579.69      598.06     13.10 o 
   6   9   2       15.67       15.70      2.99 o 
   7   9   2       29.15       40.80      4.21 o 
   8   9   2        8.56       11.67      3.33 o 
   9   9   2        3.72        2.70      2.88 o 
  -8  10   2       44.98       47.51      5.02 o 
  -7  10   2        2.35        3.61      2.70 o 
  -6  10   2       44.93       35.89      3.87 o 
  -5  10   2        1.72        1.06      1.47 o 
  -4  10   2      150.18      138.11      4.26 o 
  -3  10   2        8.55       13.36      1.84 o 
  -2  10   2     2218.07     2141.33     25.70 o 
  -1  10   2      715.95      704.82      9.77 o 
   0  10   2      183.00      160.18      6.00 o 
   1  10   2      729.05      702.14      9.21 o 
   2  10   2     2208.13     2129.07     22.19 o 
   3  10   2        7.99       10.11      2.26 o 
   4  10   2      150.09      139.23      5.80 o 
   5  10   2        1.88        1.14      2.16 o 
   6  10   2       44.03       41.95      4.03 o 
   7  10   2        2.47        0.68      2.55 o 
   8  10   2       44.79       48.52      5.04 o 
  -8  11   2        8.94        6.11      3.27 o 
  -7  11   2       10.05       15.75      3.51 o 
  -6  11   2       14.13       13.90      3.17 o 
  -5  11   2       59.67       52.71      5.39 o 
  -4  11   2       43.19       38.11      2.56 o 
  -3  11   2      110.19      104.13      3.72 o 
  -2  11   2       65.96       70.04      5.34 o 
  -1  11   2       42.18       57.06      7.68 o 
   0  11   2       23.59       24.56      2.78 o 
   1  11   2       42.94       53.91      2.53 o 
   2  11   2       67.06       73.27      4.24 o 
   3  11   2      108.54      111.58      5.28 o 
   4  11   2       41.77       32.23      3.35 o 
   5  11   2       59.60       56.66      4.37 o 
   6  11   2       14.10       20.87      3.48 o 
   7  11   2       10.20       13.07      3.35 o 
   8  11   2        8.86        8.03      3.30 o 
  -7  12   2       14.55       17.88      3.74 o 
  -6  12   2      102.30      104.56      6.24 o 
  -5  12   2       34.62       37.82      4.13 o 
  -4  12   2        6.06        4.83      1.76 o 
  -3  12   2      209.98      216.05      6.61 o 
  -2  12   2      362.77      347.80      6.85 o 
  -1  12   2       34.41       35.49      2.48 o 
   1  12   2       34.83       40.41      3.38 o 
   2  12   2      370.48      371.69      9.59 o 
   3  12   2      203.23      199.29      7.17 o 
   4  12   2        6.92        9.17      2.70 o 
   5  12   2       34.48       35.68      4.00 o 
   6  12   2      103.94      107.37      6.16 o 
   7  12   2       14.00       14.03      3.59 o 
  -6  13   2        6.48        5.25      2.75 o 
  -5  13   2       19.01       16.22      3.51 o 
  -4  13   2       15.30       12.37      2.99 o 
  -3  13   2        3.52        0.51      1.51 o 
  -2  13   2      100.83      105.62      3.91 o 
  -1  13   2       36.99       43.76      4.22 o 
   0  13   2      176.74      189.62      7.23 o 
   1  13   2       37.20       52.84      4.03 o 
   2  13   2      101.84      106.17      5.30 o 
   3  13   2        3.42        1.35      1.98 o 
   4  13   2       15.47       11.93      3.04 o 
   5  13   2       18.63       23.83      3.66 o 
   6  13   2        6.45        9.49      3.20 o 
  -5  14   2        6.84        5.48      2.99 o 
  -4  14   2       10.16        9.38      3.20 o 
  -3  14   2       56.74       54.66      4.73 o 
  -2  14   2       59.15       59.60      5.41 o 
  -1  14   2      182.73      175.24      7.97 o 
   0  14   2       61.54       46.76      4.16 o 
   2  14   2       58.27       57.96      4.81 o 
   3  14   2       57.28       46.34      4.24 o 
   4  14   2       10.21       12.01      3.09 o 
   5  14   2        6.79        7.51      3.12 o 
  -4  15   2      130.09      122.28      6.94 o 
  -3  15   2       12.95       13.96      3.35 o 
  -2  15   2       17.62       18.51      3.64 o 
  -1  15   2       36.47       45.98      4.44 o 
   0  15   2      112.46      134.58      6.99 o 
   3  15   2       12.93       14.76      3.30 o 
   4  15   2      130.35      136.16      6.94 o 
  -3  16   2        7.80        7.25      3.14 o 
  -2  16   2       13.94       14.01      3.61 o 
   0  16   2       22.92       25.89      4.08 o 
   1   0   3     6237.33     6033.37     66.22 o 
   2   0   3    26327.09    25167.27    852.69 o 
   3   0   3      716.53      784.48      8.57 o 
   4   0   3      412.66      455.53      4.61 o 
   5   0   3        4.62        5.30      0.70 o 
   6   0   3        9.87        9.47      1.53 o 
   7   0   3      120.05      125.27      3.66 o 
   8   0   3      250.69      247.41      8.75 o 
   9   0   3       26.88       33.65      4.48 o 
  10   0   3        7.97       11.96      3.14 o 
 -10   1   3       10.46       12.41      3.42 o 
  -9   1   3       57.82       52.57      3.14 o 
  -8   1   3        5.71        4.77      1.55 o 
  -7   1   3       32.95       34.09      2.22 o 
  -6   1   3       42.88       41.75      2.24 o 
  -5   1   3      718.56      760.82      7.18 o 
  -4   1   3     1111.99     1200.52     11.24 o 
  -3   1   3      949.22      994.44     10.55 o 
  -2   1   3      880.02      931.36     13.20 o 
  -1   1   3     6481.95     6314.39     59.37 o 
   0   1   3      215.88      220.32      3.90 o 
   2   1   3      877.40      904.96      7.26 o 
   3   1   3      940.92      987.80      8.14 o 
   4   1   3     1097.07     1173.95     11.75 o 
   5   1   3      729.21      775.02      7.22 o 
   6   1   3       46.40       47.09      1.70 o 
   7   1   3       35.50       33.47      2.15 o 
   8   1   3        6.31        7.29      1.66 o 
   9   1   3       57.39       59.73      4.83 o 
  10   1   3       10.58       12.40      3.20 o 
 -10   2   3        0.42       -0.99      1.72 o 
  -9   2   3       10.85       13.68      2.11 o 
  -8   2   3       74.91       81.01      3.35 o 
  -7   2   3       98.19      100.09      3.49 o 
  -6   2   3      609.86      601.47      8.43 o 
  -5   2   3      441.96      449.85      6.61 o 
  -4   2   3       87.68       80.86      3.48 o 
  -3   2   3     1289.98     1351.43     13.93 o 
  -2   2   3      888.94      842.77      9.21 o 
  -1   2   3     4621.56     4842.41     62.45 o 
   0   2   3      666.66      619.94      6.36 o 
   2   2   3      911.87      891.92     18.53 o 
   3   2   3     1270.13     1345.89     24.38 o 
   4   2   3       87.61       77.93      2.19 o 
   5   2   3      449.51      465.30      4.96 o 
   6   2   3      600.07      601.21      6.34 o 
   7   2   3       96.75       99.27      2.89 o 
   8   2   3       74.75       75.30      3.21 o 
   9   2   3       10.91        9.75      3.04 o 
  10   2   3        0.46        1.92      2.65 o 
 -10   3   3        7.07        6.56      3.40 o 
  -9   3   3       24.08       23.43      2.65 o 
  -8   3   3       46.96       49.72      2.16 o 
  -7   3   3      138.93      140.23      4.05 o 
  -6   3   3      104.78      107.71      3.30 o 
  -5   3   3      277.28      264.93      4.83 o 
  -4   3   3      154.63      160.80      3.40 o 
  -3   3   3     1168.82     1205.89     12.82 o 
  -2   3   3       88.25       96.50      3.22 o 
  -1   3   3     4109.24     4468.58     41.06 o 
   0   3   3     4073.38     4067.07     37.24 o 
   2   3   3       92.29      100.93      1.73 o 
   3   3   3     1177.11     1194.14     21.52 o 
   4   3   3      154.94      155.43      2.99 o 
   5   3   3      273.70      266.91      5.97 o 
   6   3   3      105.17      110.40      3.56 o 
   7   3   3      141.55      137.20      2.87 o 
   8   3   3       49.08       52.61      5.24 o 
   9   3   3       23.66       27.71      3.72 o 
  10   3   3        7.17        8.08      3.14 o 
 -10   4   3       10.81       10.12      2.18 o 
  -9   4   3       48.32       40.86      3.66 o 
  -8   4   3       48.78       45.36      3.87 o 
  -7   4   3       19.57       23.45      2.12 o 
  -6   4   3      139.39      142.57      3.91 o 
  -5   4   3       19.59       16.72      1.52 o 
  -4   4   3      295.61      296.08      5.01 o 
  -3   4   3      317.31      357.59      5.35 o 
  -2   4   3      681.89      723.90     14.14 o 
  -1   4   3     1711.01     1769.90     24.79 o 
   0   4   3     2599.98     2800.45     26.21 o 
   2   4   3      680.65      732.94      7.73 o 
   3   4   3      322.06      361.00      4.68 o 
   4   4   3      287.48      305.88      5.77 o 
   5   4   3       21.50       20.25      1.43 o 
   6   4   3      137.17      149.04      3.79 o 
   7   4   3       19.72       25.40      1.88 o 
   8   4   3       49.12       46.76      2.85 o 
   9   4   3       47.44       41.71      3.09 o 
  10   4   3       10.23        8.11      3.22 o 
 -10   5   3        1.25        1.77      1.94 o 
  -9   5   3        2.86        0.66      1.57 o 
  -8   5   3       95.05      106.77      3.99 o 
  -7   5   3      264.68      261.30      7.04 o 
  -6   5   3      222.93      220.73      4.89 o 
  -5   5   3      633.07      625.73      8.74 o 
  -4   5   3     1952.96     1919.75     20.08 o 
  -3   5   3      316.40      294.56      4.87 o 
  -2   5   3     1183.24     1248.32     13.49 o 
  -1   5   3      270.57      321.97      3.62 o 
   0   5   3      516.16      505.32      6.09 o 
   2   5   3     1205.93     1270.07     12.70 o 
   3   5   3      318.15      283.02      6.97 o 
   4   5   3     1954.50     1924.18     19.33 o 
   5   5   3      628.42      636.89     11.57 o 
   6   5   3      225.28      214.24      7.07 o 
   7   5   3      263.81      259.10      5.04 o 
   8   5   3       93.81      105.66      3.48 o 
   9   5   3        3.11        2.65      1.68 o 
  10   5   3        1.37        4.00      2.88 o 
 -10   6   3        7.71       14.94      3.82 o 
  -9   6   3       18.57       18.20      6.21 o 
  -8   6   3       24.03       24.71      2.39 o 
  -7   6   3       34.38       36.37      3.53 o 
  -6   6   3       43.46       41.26      2.57 o 
  -5   6   3       95.30       87.34      3.05 o 
  -4   6   3      160.09      168.37      3.96 o 
  -3   6   3       16.58       13.18      1.57 o 
  -2   6   3       28.57       40.13      1.91 o 
  -1   6   3      779.41      848.42      7.80 o 
   0   6   3     1960.39     2151.87     21.10 o 
   2   6   3       27.17       41.02      1.88 o 
   3   6   3       14.29       12.88      1.04 o 
   4   6   3      163.77      166.77      3.35 o 
   5   6   3       95.38       90.73      4.57 o 
   6   6   3       45.26       44.81      3.74 o 
   7   6   3       35.55       30.75      3.51 o 
   8   6   3       24.87       25.30      2.14 o 
   9   6   3       18.61       18.07      2.16 o 
  10   6   3        8.14        8.60      1.99 o 
  -9   7   3        3.42        3.92      2.81 o 
  -8   7   3        3.26        4.97      3.03 o 
  -7   7   3       10.19        8.11      1.76 o 
  -6   7   3       94.92       81.72      3.31 o 
  -5   7   3       85.74       82.64      3.15 o 
  -4   7   3        3.75        2.70      1.19 o 
  -3   7   3       68.98       62.50      3.73 o 
  -2   7   3      395.60      385.36      5.96 o 
  -1   7   3      936.51      938.93      8.75 o 
   0   7   3     6574.57     6709.09     61.62 o 
   2   7   3      393.58      387.64      5.32 o 
   3   7   3       66.75       61.37      2.13 o 
   4   7   3        4.47        2.94      1.59 o 
   5   7   3       87.94       78.41      4.31 o 
   6   7   3       93.76       85.40      4.83 o 
   7   7   3        9.32        9.93      2.70 o 
   8   7   3        3.06        1.48      2.47 o 
   9   7   3        3.17        3.73      1.69 o 
  -9   8   3       32.91       36.85      4.50 o 
  -8   8   3       37.74       44.80      3.98 o 
  -7   8   3       13.24       14.54      2.02 o 
  -6   8   3       76.10       75.11      6.50 o 
  -5   8   3       44.50       46.75      2.67 o 
  -4   8   3      136.84      131.95      3.75 o 
  -3   8   3       65.08       54.60      4.93 o 
  -2   8   3       42.17       35.04      2.01 o 
  -1   8   3      127.94      123.72      5.51 o 
   0   8   3        1.62       -0.01      0.74 o 
   2   8   3       38.48       39.48      1.80 o 
   3   8   3       66.83       54.27      3.35 o 
   4   8   3      140.68      146.53      5.46 o 
   5   8   3       45.98       47.02      4.00 o 
   6   8   3       74.48       69.39      4.81 o 
   7   8   3       13.05       10.42      2.83 o 
   8   8   3       37.62       27.71      3.87 o 
   9   8   3       32.65       38.58      4.50 o 
  -9   9   3        1.72        1.90      2.96 o 
  -8   9   3        0.90       -0.26      2.50 o 
  -7   9   3       19.88       23.01      2.75 o 
  -6   9   3        3.97        5.59      1.68 o 
  -5   9   3       96.72      100.58      4.95 o 
  -4   9   3      738.12      701.80     10.02 o 
  -3   9   3      944.04      907.80     18.02 o 
  -2   9   3      639.78      657.49      9.14 o 
  -1   9   3       52.24       57.21      3.47 o 
   0   9   3      243.47      190.33      4.00 o 
   2   9   3      630.97      630.80     12.75 o 
   3   9   3      951.42      946.69     16.69 o 
   4   9   3      736.67      696.17     14.11 o 
   5   9   3       98.37      107.83      5.51 o 
   6   9   3        3.88        3.14      2.24 o 
   7   9   3       20.07       20.51      3.38 o 
   8   9   3        1.14       -2.21      2.21 o 
   9   9   3        1.75       -0.38      1.62 o 
  -8  10   3        7.10        7.04      3.20 o 
  -7  10   3       23.56       22.64      3.61 o 
  -6  10   3        5.98        6.11      1.78 o 
  -5  10   3       22.02       22.81      2.39 o 
  -4  10   3      218.94      214.21      5.20 o 
  -3  10   3     1013.49      978.44     12.73 o 
  -2  10   3      211.75      197.49      4.86 o 
  -1  10   3      943.06      932.18     12.09 o 
   2  10   3      211.17      204.10      6.55 o 
   3  10   3     1019.01      998.83     17.80 o 
   4  10   3      215.36      213.59      7.17 o 
   5  10   3       21.47       20.95      3.12 o 
   6  10   3        5.98        6.45      2.65 o 
   7  10   3       22.85       25.89      3.72 o 
   8  10   3        7.31        3.61      2.81 o 
  -8  11   3       27.59       36.44      4.81 o 
  -7  11   3       45.33       46.78      4.65 o 
  -6  11   3       21.45       25.11      3.87 o 
  -5  11   3       29.75       27.71      3.09 o 
  -4  11   3       43.32       38.78      3.77 o 
  -3  11   3      106.78      107.07      3.78 o 
  -2  11   3      222.53      215.31      5.14 o 
  -1  11   3        6.83        5.37      2.27 o 
   2  11   3      220.36      222.48      6.89 o 
   3  11   3      106.76      107.68      5.04 o 
   4  11   3       43.18       35.40      3.43 o 
   5  11   3       28.86       23.86      3.38 o 
   6  11   3       21.84       24.46      3.72 o 
   7  11   3       45.89       53.62      5.07 o 
   8  11   3       27.08       28.93      4.37 o 
  -7  12   3       26.68       37.82      4.63 o 
  -6  12   3       82.29       97.33      6.37 o 
  -5  12   3       75.04       79.02      3.81 o 
  -4  12   3       87.45       85.94      6.56 o 
  -3  12   3       49.65       53.79      3.10 o 
  -2  12   3       47.85       45.41      2.91 o 
  -1  12   3      245.94      242.72      5.65 o 
   0  12   3      375.21      353.41      9.64 o 
   2  12   3       46.26       46.91      3.92 o 
   3  12   3       53.98       59.31      4.47 o 
   4  12   3       89.12       92.73      5.17 o 
   5  12   3       74.20       77.53      5.38 o 
   6  12   3       82.00       93.72      6.06 o 
   7  12   3       27.50       33.09      4.42 o 
  -6  13   3        4.98        6.86      2.99 o 
  -5  13   3        1.76        1.40      2.47 o 
  -4  13   3       58.17       55.17      3.34 o 
  -3  13   3      105.66      108.36      4.13 o 
  -2  13   3        5.78       10.59      1.94 o 
  -1  13   3       26.63       32.64      4.52 o 
   0  13   3       36.17       35.76      3.64 o 
   2  13   3        5.02        9.95      2.50 o 
   3  13   3      107.03      102.14      5.33 o 
   4  13   3       56.99       55.57      4.73 o 
   5  13   3        1.63        4.21      2.68 o 
   6  13   3        5.01        1.38      2.63 o 
  -5  14   3       16.22       25.42      4.11 o 
  -4  14   3        4.20        1.64      2.50 o 
  -3  14   3       32.43       31.74      2.77 o 
  -2  14   3      174.25      165.02      5.13 o 
  -1  14   3       20.57       22.06      2.43 o 
   0  14   3       14.52       13.59      3.14 o 
   2  14   3      174.27      167.40      6.73 o 
   3  14   3       32.73       28.77      3.69 o 
   4  14   3        3.89        3.01      2.60 o 
   5  14   3       16.24       21.10      3.66 o 
  -4  15   3       16.90       12.50      3.69 o 
  -3  15   3       28.80       22.69      3.92 o 
  -2  15   3       46.85       48.25      3.30 o 
  -1  15   3       59.81       51.36      4.60 o 
   0  15   3       41.73       46.60      4.68 o 
   4  15   3       17.02       27.52      4.03 o 
  -2  16   3        2.70        0.49      2.65 o 
  -1  16   3       25.81       26.80      4.11 o 
   0  16   3        0.45       -1.61      2.68 o 
   1  16   3       24.95       28.51      4.18 o 
   1   0   4    12430.54    11905.99    109.66 o 
   2   0   4     1538.13     1494.32     13.96 o 
   3   0   4     1207.92     1182.00     11.43 o 
   4   0   4     2240.43     2170.99     16.94 o 
   5   0   4        3.27        7.68      0.88 o 
   6   0   4        2.74        3.67      1.18 o 
   7   0   4      186.56      187.27      4.46 o 
   8   0   4        0.02        1.77      1.38 o 
   9   0   4       29.09       41.17      4.13 o 
  10   0   4       45.51       52.53      4.81 o 
 -10   1   4       33.94       28.77      3.79 o 
  -9   1   4        3.96        4.38      2.91 o 
  -8   1   4       24.38       28.09      5.06 o 
  -7   1   4       59.40       59.90      2.85 o 
  -6   1   4      189.84      182.44      3.04 o 
  -5   1   4       38.03       41.15      2.05 o 
  -4   1   4       96.16       95.59      2.53 o 
  -3   1   4     7441.08     7805.96     86.69 o 
  -2   1   4      253.54      281.90      3.84 o 
  -1   1   4      851.74      846.80      9.75 o 
   0   1   4      390.93      466.89      6.84 o 
   2   1   4      251.73      275.85      5.21 o 
   3   1   4     7441.55     7883.28     84.94 o 
   4   1   4       97.96       98.87      2.11 o 
   5   1   4       39.74       42.51      1.50 o 
   6   1   4      198.06      185.07      3.05 o 
   7   1   4       62.56       61.06      2.72 o 
   8   1   4       24.74       27.70      2.19 o 
   9   1   4        4.39        4.44      2.50 o 
  10   1   4       33.20       24.35      3.95 o 
 -10   2   4       11.55       15.62      3.38 o 
  -9   2   4        0.87        0.16      1.54 o 
  -8   2   4      138.90      142.28      4.25 o 
  -7   2   4       40.34       45.24      3.60 o 
  -6   2   4      155.48      154.59      3.88 o 
  -5   2   4      629.96      631.22      8.32 o 
  -4   2   4     1136.36     1116.73     12.41 o 
  -3   2   4      426.81      492.72      6.47 o 
  -2   2   4      701.20      727.90      8.22 o 
  -1   2   4     1035.71     1192.27     12.01 o 
   0   2   4     4701.03     4738.57     50.26 o 
   2   2   4      709.07      750.36      7.53 o 
   3   2   4      439.11      507.38      5.39 o 
   4   2   4     1136.39     1124.99      9.44 o 
   5   2   4      618.51      610.14      7.19 o 
   6   2   4      152.90      151.33      2.77 o 
   7   2   4       39.67       39.56      2.02 o 
   8   2   4      139.76      144.71      4.81 o 
   9   2   4        0.83        1.87      2.37 o 
  10   2   4       11.60        9.04      3.35 o 
 -10   3   4       20.44       23.95      2.60 o 
  -9   3   4        2.76        1.04      1.67 o 
  -8   3   4       20.45       17.42      2.11 o 
  -7   3   4       27.64       27.36      2.22 o 
  -6   3   4       27.67       26.77      1.99 o 
  -5   3   4       30.88       29.32      2.24 o 
  -4   3   4      328.06      354.94      5.52 o 
  -3   3   4      150.94      170.15      3.38 o 
  -2   3   4       51.78       42.47      1.63 o 
  -1   3   4     4605.01     4839.77     44.47 o 
   0   3   4     1650.08     1709.46     16.36 o 
   2   3   4       59.82       52.19      2.26 o 
   3   3   4      155.27      184.44      2.87 o 
   4   3   4      332.40      354.06      8.98 o 
   5   3   4       31.14       28.24      2.39 o 
   6   3   4       28.79       28.78      1.40 o 
   7   3   4       26.43       27.36      1.87 o 
   8   3   4       19.48       21.06      2.63 o 
   9   3   4        3.21        5.74      2.78 o 
  10   3   4       20.78       25.63      4.13 o 
 -10   4   4        7.67       12.51      2.29 o 
  -9   4   4        7.17        8.04      1.99 o 
  -8   4   4       98.75       92.70      8.00 o 
  -7   4   4      272.68      254.34      5.59 o 
  -6   4   4       18.80       23.38      2.02 o 
  -5   4   4       12.44       12.36      2.25 o 
  -4   4   4      228.54      208.83      4.13 o 
  -3   4   4      271.00      276.93      4.58 o 
  -2   4   4      598.71      675.01      8.03 o 
  -1   4   4     2306.66     2385.85     18.60 o 
   0   4   4     3098.79     3238.97     42.03 o 
   2   4   4      577.95      650.69     10.37 o 
   3   4   4      265.88      274.23      4.63 o 
   4   4   4      225.04      200.95      7.90 o 
   5   4   4       13.56       12.66      1.20 o 
   6   4   4       18.13       23.34      1.66 o 
   7   4   4      272.70      263.82      5.02 o 
   8   4   4       97.62       94.24      3.39 o 
   9   4   4        7.59        8.88      1.83 o 
  10   4   4        7.76       13.88      3.53 o 
 -10   5   4        6.20        4.31      2.10 o 
  -9   5   4        9.67        9.75      2.13 o 
  -8   5   4       17.75       14.60      2.61 o 
  -7   5   4      283.85      264.80      5.89 o 
  -6   5   4     1479.64     1437.06     19.04 o 
  -5   5   4      212.42      223.66      4.78 o 
  -4   5   4      661.66      646.11      8.67 o 
  -3   5   4     1856.31     1896.32     29.68 o 
  -2   5   4     1418.31     1504.13     15.76 o 
  -1   5   4      113.42       93.43      1.94 o 
   0   5   4      810.98      962.52     13.80 o 
   2   5   4     1392.07     1486.28     14.69 o 
   3   5   4     1864.51     1849.90     28.80 o 
   4   5   4      658.93      645.60      7.73 o 
   5   5   4      217.27      220.86      6.68 o 
   6   5   4     1474.38     1462.08     24.12 o 
   7   5   4      282.51      269.63      5.64 o 
   8   5   4       18.23        9.87      3.29 o 
   9   5   4        9.70        6.56      2.94 o 
  10   5   4        6.15        2.42      2.86 o 
  -9   6   4       24.17       24.06      2.60 o 
  -8   6   4       74.28       77.41      3.53 o 
  -7   6   4       33.15       35.38      2.61 o 
  -6   6   4       93.64       87.49      7.06 o 
  -5   6   4       69.69       71.24      2.88 o 
  -4   6   4       63.50       68.70      3.70 o 
  -3   6   4       87.75       72.99      2.59 o 
  -2   6   4      331.43      388.36      5.90 o 
  -1   6   4      917.14     1069.31      9.46 o 
   0   6   4       33.26       39.98      2.03 o 
   2   6   4      330.37      396.04      6.72 o 
   3   6   4       83.88       68.68      1.93 o 
   4   6   4       62.43       63.42      3.64 o 
   5   6   4       70.70       68.85      4.16 o 
   6   6   4       96.10       91.17      4.89 o 
   7   6   4       32.87       39.09      3.77 o 
   8   6   4       75.61       75.66      3.16 o 
   9   6   4       25.22       27.40      2.41 o 
  -9   7   4        8.11        6.74      2.11 o 
  -8   7   4       13.95       11.18      3.81 o 
  -7   7   4       11.94       10.42      2.95 o 
  -6   7   4      107.64       87.18      3.38 o 
  -5   7   4       55.55       50.03      2.72 o 
  -4   7   4       18.06       17.62      1.67 o 
  -3   7   4       91.99       83.34      2.88 o 
  -2   7   4     1956.40     1781.65     28.50 o 
  -1   7   4      518.36      584.10      7.39 o 
   0   7   4      112.75       99.73      4.17 o 
   2   7   4     1962.31     1806.06     17.90 o 
   3   7   4       93.49       84.55      3.90 o 
   4   7   4       17.35       18.14      2.37 o 
   5   7   4       53.68       49.77      3.85 o 
   6   7   4      106.65       95.41      4.99 o 
   7   7   4       11.33        3.56      2.50 o 
   8   7   4       13.00       13.69      2.39 o 
   9   7   4        8.61        8.32      1.88 o 
  -9   8   4        1.41       -1.20      2.78 o 
  -8   8   4       24.43       20.62      2.57 o 
  -7   8   4       66.30       74.25      3.81 o 
  -6   8   4       35.52       29.05      4.35 o 
  -5   8   4      414.26      389.12     11.77 o 
  -4   8   4      134.40      131.19      5.60 o 
  -3   8   4       89.66       83.80      3.08 o 
  -2   8   4       43.24       43.85      2.87 o 
  -1   8   4      279.13      263.66      3.86 o 
   0   8   4        1.66        2.44      1.04 o 
   2   8   4       42.88       39.50      1.73 o 
   3   8   4       88.82       82.36      3.95 o 
   4   8   4      132.60      125.87      5.20 o 
   5   8   4      414.76      388.01      9.95 o 
   6   8   4       36.96       33.61      3.56 o 
   7   8   4       65.24       70.98      5.17 o 
   8   8   4       23.59       16.69      3.46 o 
   9   8   4        1.34        0.89      1.56 o 
  -8   9   4        1.05       -0.44      1.74 o 
  -7   9   4        3.30        1.04      1.64 o 
  -6   9   4       96.97      106.32      3.88 o 
  -5   9   4       42.44       39.17      2.51 o 
  -4   9   4      309.42      302.87      6.09 o 
  -3   9   4      121.46      138.19      4.13 o 
  -2   9   4      289.78      290.60      5.63 o 
  -1   9   4      193.69      205.87      4.61 o 
   0   9   4       46.83       50.89      2.91 o 
   2   9   4      290.75      284.10      7.36 o 
   3   9   4      126.47      128.76      5.30 o 
   4   9   4      305.27      298.68      8.39 o 
   5   9   4       43.99       46.73      4.05 o 
   6   9   4       98.74      103.96      5.56 o 
   7   9   4        3.49        4.16      2.73 o 
   8   9   4        1.10       -0.29      2.50 o 
  -8  10   4        4.65        9.64      3.25 o 
  -7  10   4        6.11        4.28      2.48 o 
  -6  10   4        1.87        4.23      1.79 o 
  -5  10   4       76.12       75.98      3.35 o 
  -4  10   4       28.80       25.73      2.22 o 
  -3  10   4      363.84      347.70      6.73 o 
  -2  10   4      360.03      359.73      6.69 o 
  -1  10   4      515.28      494.29     13.31 o 
   0  10   4      269.35      245.56      6.42 o 
   2  10   4      360.24      367.97      8.78 o 
   3  10   4      359.93      352.71      9.04 o 
   4  10   4       29.43       28.64      3.09 o 
   5  10   4       75.90       71.37      4.65 o 
   6  10   4        1.64        0.70      2.16 o 
   7  10   4        5.99        7.51      2.96 o 
   8  10   4        4.50        6.34      3.07 o 
  -7  11   4        2.09        1.53      2.55 o 
  -6  11   4       15.82       17.27      2.30 o 
  -5  11   4       12.91       11.65      2.10 o 
  -4  11   4      122.82      114.94      4.15 o 
  -3  11   4      212.55      214.56      5.36 o 
  -2  11   4       95.98       88.78      3.59 o 
  -1  11   4       64.99       67.09      3.10 o 
   0  11   4        4.86        7.69      2.31 o 
   2  11   4       97.75       87.04      4.52 o 
   3  11   4      212.92      211.87      7.15 o 
   4  11   4      121.79      111.86      5.61 o 
   5  11   4       13.17       11.49      2.96 o 
   6  11   4       16.53       20.32      3.40 o 
   7  11   4        2.14       -0.23      2.65 o 
  -7  12   4        2.67       -2.70      2.70 o 
  -6  12   4       12.49       14.55      3.40 o 
  -5  12   4       99.56      106.22      4.18 o 
  -4  12   4       80.57       75.16      3.67 o 
  -3  12   4       30.10       28.55      2.40 o 
  -2  12   4      170.22      167.65      4.83 o 
  -1  12   4      284.84      289.79      7.49 o 
   0  12   4       71.40       64.90      4.50 o 
   2  12   4      174.82      170.73      6.24 o 
   3  12   4       32.42       31.16      3.38 o 
   4  12   4       78.34       73.45      4.96 o 
   5  12   4      101.18      118.70      6.26 o 
   6  12   4       12.26        8.24      2.83 o 
   7  12   4        2.59        1.46      2.70 o 
  -6  13   4        1.31        0.96      2.50 o 
  -5  13   4       36.80       39.61      4.37 o 
  -4  13   4        0.40        1.45      1.78 o 
  -3  13   4       45.17       42.00      2.91 o 
  -2  13   4       46.12       44.33      2.86 o 
  -1  13   4       75.35       82.39      4.22 o 
   0  13   4       35.73       36.96      3.77 o 
   3  13   4       44.85       40.65      3.79 o 
   4  13   4        0.52        5.33      2.55 o 
   5  13   4       36.52       31.73      3.87 o 
   6  13   4        1.28        1.35      2.73 o 
  -5  14   4       20.45       28.25      4.13 o 
  -4  14   4       22.81       27.01      2.84 o 
  -3  14   4       25.33       30.26      2.95 o 
  -2  14   4       17.74       13.30      2.28 o 
  -1  14   4       64.45       59.34      4.76 o 
   0  14   4      288.79      268.40      9.23 o 
   3  14   4       24.58       19.34      3.22 o 
   4  14   4       22.70       19.93      3.33 o 
   5  14   4       20.64       26.22      3.98 o 
  -4  15   4       27.31       30.64      4.50 o 
  -3  15   4      177.87      190.93      7.19 o 
  -2  15   4       58.86       70.59      3.97 o 
  -1  15   4       46.94       41.92      4.57 o 
   0  15   4        1.16       -2.13      2.37 o 
   1  15   4       47.28       49.62      4.94 o 
  -2  16   4        1.20        4.21      3.07 o 
  -1  16   4        0.90        0.99      2.88 o 
   0  16   4        3.49        2.70      2.99 o 
   1  16   4        0.87       -1.61      2.70 o 
   1   0   5     7855.82     7751.46    102.48 o 
   2   0   5     2672.99     2595.60     19.46 o 
   3   0   5     3234.12     3181.71     23.84 o 
   4   0   5      130.25      144.70      2.34 o 
   5   0   5      423.33      413.72      6.13 o 
   6   0   5      202.47      198.48      4.30 o 
   7   0   5        0.51        0.33      1.22 o 
   8   0   5       32.29       32.33      3.53 o 
   9   0   5      123.07      113.24      6.11 o 
  10   0   5        0.38        3.61      2.91 o 
 -10   1   5        2.70        4.63      2.68 o 
  -9   1   5       65.47       71.89      5.02 o 
  -8   1   5       58.14       63.33      3.08 o 
  -7   1   5       13.50       16.53      1.82 o 
  -6   1   5      302.96      284.43      5.29 o 
  -5   1   5     1019.57     1006.53     11.71 o 
  -4   1   5     4393.82     4488.78     42.31 o 
  -3   1   5      260.91      310.47      4.55 o 
  -2   1   5     2552.03     2820.67     26.50 o 
  -1   1   5      110.82      105.04      1.72 o 
   0   1   5     1745.06     1782.54     23.65 o 
   1   1   5      109.58      101.18      2.29 o 
   2   1   5     2551.69     2798.20     20.88 o 
   3   1   5      267.04      315.99      3.35 o 
   4   1   5     4411.87     4522.93     33.50 o 
   5   1   5     1006.26      987.24      8.95 o 
   6   1   5      296.88      278.98      3.91 o 
   7   1   5       13.82       16.11      1.75 o 
   8   1   5       58.29       62.74      4.55 o 
   9   1   5       63.61       59.28      4.76 o 
  10   1   5        2.68        2.08      2.91 o 
 -10   2   5        5.96        5.12      2.91 o 
  -9   2   5        8.23       10.67      2.33 o 
  -8   2   5        2.38        2.57      1.56 o 
  -7   2   5      191.68      180.51      4.58 o 
  -6   2   5       37.49       35.14      2.19 o 
  -5   2   5     1334.47     1301.01     14.66 o 
  -4   2   5      133.76      147.38      3.30 o 
  -3   2   5      980.05      981.02     13.13 o 
  -2   2   5      266.88      277.42      4.78 o 
  -1   2   5     1116.80     1154.82     13.20 o 
   0   2   5     1160.68     1048.72     10.42 o 
   1   2   5     1076.36     1140.24     14.61 o 
   2   2   5      276.30      285.52      4.31 o 
   3   2   5      985.49     1005.01      8.23 o 
   4   2   5      125.53      134.68      2.48 o 
   5   2   5     1339.66     1317.53     11.20 o 
   6   2   5       38.56       38.49      1.57 o 
   7   2   5      197.60      191.15      6.86 o 
   8   2   5        2.40        1.47      1.74 o 
   9   2   5        8.01       14.87      3.30 o 
  10   2   5        5.86       10.21      3.38 o 
 -10   3   5       18.75       21.68      3.64 o 
  -9   3   5        5.26        7.23      1.90 o 
  -8   3   5       16.07       12.39      1.95 o 
  -7   3   5        3.94        3.48      1.41 o 
  -6   3   5       48.57       43.69      2.49 o 
  -5   3   5       41.50       49.89      2.37 o 
  -4   3   5       17.22       15.36      1.44 o 
  -3   3   5      584.80      586.54      7.53 o 
  -2   3   5     1978.18     1931.03     19.15 o 
  -1   3   5     2254.93     2426.33     23.48 o 
   0   3   5       45.30       41.51      1.15 o 
   1   3   5     2273.17     2460.52     32.31 o 
   2   3   5     1961.86     1904.09     26.51 o 
   3   3   5      591.13      592.05      5.25 o 
   4   3   5       16.07       14.25      0.84 o 
   5   3   5       43.64       51.31      2.12 o 
   6   3   5       48.06       47.30      2.47 o 
   7   3   5        4.43        2.23      3.26 o 
   8   3   5       16.07       12.97      1.76 o 
   9   3   5        5.14        9.04      3.12 o 
  10   3   5       18.67       21.18      4.00 o 
 -10   4   5        7.40        7.82      2.23 o 
  -9   4   5       33.06       35.91      3.64 o 
  -8   4   5       14.01       12.35      1.96 o 
  -7   4   5       74.97       76.20      3.31 o 
  -6   4   5      172.32      176.70      5.09 o 
  -5   4   5      246.89      222.36      5.11 o 
  -4   4   5       11.24        7.13      1.29 o 
  -3   4   5      226.34      212.96      4.07 o 
  -2   4   5       31.17       32.22      1.62 o 
  -1   4   5      688.84      690.76      8.26 o 
   0   4   5     2592.49     2813.08     26.46 o 
   1   4   5      703.34      706.23     10.71 o 
   3   4   5      234.06      224.44      3.34 o 
   4   4   5       10.42        7.31      1.81 o 
   5   4   5      248.48      215.33      3.97 o 
   6   4   5      170.26      165.93      9.93 o 
   7   4   5       74.71       71.27      3.74 o 
   8   4   5       13.44        7.99      1.65 o 
   9   4   5       32.28       34.06      2.47 o 
  10   4   5        6.98        9.04      3.30 o 
 -10   5   5        1.77        1.77      1.95 o 
  -9   5   5        4.77        5.41      2.01 o 
  -8   5   5       39.34       37.60      2.76 o 
  -7   5   5      300.49      285.61      8.25 o 
  -6   5   5      251.46      257.20      5.59 o 
  -5   5   5      873.39      873.99     11.36 o 
  -4   5   5      210.82      206.64      4.34 o 
  -3   5   5     1505.30     1520.42     16.37 o 
  -2   5   5     1996.84     2017.65     20.57 o 
  -1   5   5      237.65      240.06      2.92 o 
   0   5   5      742.91      861.60      9.37 o 
   1   5   5      241.60      244.46      5.12 o 
   3   5   5     1494.60     1506.85     17.18 o 
   4   5   5      201.35      201.76      5.87 o 
   5   5   5      879.77      905.63     16.19 o 
   6   5   5      252.32      247.73      4.87 o 
   7   5   5      299.83      273.19      5.34 o 
   8   5   5       40.73       43.40      2.54 o 
   9   5   5        5.28        3.28      2.38 o 
  10   5   5        1.70        4.11      3.01 o 
  -9   6   5        4.29        5.22      2.08 o 
  -8   6   5        2.66        2.50      1.69 o 
  -7   6   5      126.53      126.36      8.54 o 
  -6   6   5       40.17       37.39      4.15 o 
  -5   6   5        2.99        3.49      1.44 o 
  -4   6   5       50.30       48.33      5.72 o 
  -3   6   5      108.39      103.76      4.15 o 
  -2   6   5      663.22      646.66     14.70 o 
  -1   6   5      124.75      121.54      2.11 o 
   0   6   5     2558.69     2878.00     31.85 o 
   1   6   5      130.46      128.55      3.66 o 
   2   6   5      681.05      657.32      9.41 o 
   3   6   5      105.97       99.88      4.00 o 
   4   6   5       49.33       46.96      3.27 o 
   5   6   5        2.66        4.68      1.82 o 
   6   6   5       40.65       35.61      3.38 o 
   7   6   5      128.46      133.05      3.72 o 
   8   6   5        2.73        1.69      1.44 o 
   9   6   5        4.14        5.11      1.70 o 
  -9   7   5       12.11       15.64      2.49 o 
  -8   7   5       13.13       14.37      2.21 o 
  -7   7   5        4.33        1.34      1.59 o 
  -6   7   5       36.19       28.94      2.65 o 
  -5   7   5       36.05       33.45      2.27 o 
  -4   7   5        8.21        6.84      1.43 o 
  -3   7   5      423.97      392.75      6.45 o 
  -2   7   5      306.22      322.25      5.62 o 
  -1   7   5     1450.42     1372.80     12.02 o 
   0   7   5       30.09       22.40      1.77 o 
   1   7   5     1445.53     1383.01     20.30 o 
   3   7   5      422.30      393.08      8.73 o 
   4   7   5        8.79        8.21      1.92 o 
   5   7   5       35.00       35.71      3.30 o 
   6   7   5       35.60       30.56      3.30 o 
   7   7   5        4.47        6.29      2.50 o 
   8   7   5       13.59       10.88      1.73 o 
   9   7   5       12.43       17.09      2.47 o 
  -9   8   5        5.36        5.76      2.22 o 
  -8   8   5       34.95       34.05      5.96 o 
  -7   8   5       67.30       64.29      6.58 o 
  -6   8   5       32.12       30.86      2.48 o 
  -5   8   5       47.05       51.03      2.87 o 
  -4   8   5      758.37      750.12     23.56 o 
  -3   8   5       43.30       47.69      2.73 o 
  -2   8   5      442.70      418.81      6.85 o 
  -1   8   5       66.19       86.39      2.93 o 
   0   8   5       14.58       17.30      4.02 o 
   1   8   5       64.02       81.51      3.33 o 
   3   8   5       42.91       42.23      3.09 o 
   4   8   5      758.02      730.61     14.42 o 
   5   8   5       47.03       50.78      4.05 o 
   6   8   5       31.06       28.15      3.33 o 
   7   8   5       65.35       63.10      4.81 o 
   8   8   5       34.68       32.15      2.36 o 
   9   8   5        5.25        9.14      1.91 o 
  -8   9   5        0.61       -0.85      1.74 o 
  -7   9   5       42.50       44.42      3.00 o 
  -6   9   5       17.19       13.20      2.09 o 
  -5   9   5        9.05       11.35      2.24 o 
  -4   9   5      198.24      193.22      4.92 o 
  -3   9   5      567.80      544.37      8.58 o 
  -2   9   5      108.55       99.98      3.99 o 
  -1   9   5      100.18       92.02      3.32 o 
   0   9   5        0.22       -1.35      1.35 o 
   1   9   5      100.15       93.51      3.85 o 
   3   9   5      567.20      555.90     11.62 o 
   4   9   5      200.48      192.30      6.63 o 
   5   9   5       10.30       13.33      2.70 o 
   6   9   5       16.76       15.39      3.07 o 
   7   9   5       42.78       43.92      4.29 o 
   8   9   5        0.53        3.35      2.68 o 
  -8  10   5        8.66       10.21      2.35 o 
  -7  10   5        3.76        0.27      1.78 o 
  -6  10   5       88.38       74.51      5.85 o 
  -5  10   5       25.99       20.42      2.47 o 
  -4  10   5      215.07      196.63      6.33 o 
  -3  10   5      184.39      194.28      5.04 o 
  -2  10   5       88.24       77.82      3.81 o 
  -1  10   5       66.03       64.36      3.15 o 
   0  10   5     1616.57     1603.83     26.12 o 
   1  10   5       65.21       66.22      3.59 o 
   3  10   5      183.72      199.03      6.68 o 
   4  10   5      213.02      208.26      7.20 o 
   5  10   5       25.50       20.69      3.27 o 
   6  10   5       87.98       75.94      5.07 o 
   7  10   5        3.56        2.70      2.44 o 
   8  10   5        8.66       11.41      3.53 o 
  -7  11   5        6.23        5.82      2.73 o 
  -6  11   5       10.43        7.00      2.02 o 
  -5  11   5      118.97      113.37      4.18 o 
  -4  11   5       97.81      101.10      3.98 o 
  -3  11   5      154.68      136.85      4.42 o 
  -2  11   5       12.98       10.64      3.05 o 
  -1  11   5        8.47        7.83      1.76 o 
   0  11   5        4.81        3.64      2.13 o 
   3  11   5      154.07      138.03      5.67 o 
   4  11   5       97.94       97.26      5.35 o 
   5  11   5      120.48      111.68      6.03 o 
   6  11   5       10.62        9.64      2.88 o 
   7  11   5        6.19        9.69      3.17 o 
  -7  12   5       21.49       32.15      4.39 o 
  -6  12   5        7.63       11.86      2.28 o 
  -5  12   5       98.88      110.36      4.43 o 
  -4  12   5      156.42      161.74      5.09 o 
  -3  12   5        9.70       12.03      2.09 o 
  -2  12   5       63.25       65.32      6.24 o 
  -1  12   5      162.92      148.96      4.67 o 
   0  12   5      282.06      279.47      8.91 o 
   3  12   5        9.52       12.53      2.63 o 
   4  12   5      158.89      165.40      6.89 o 
   5  12   5       96.51      109.47      6.13 o 
   6  12   5        7.29        6.94      2.81 o 
   7  12   5       21.80       31.14      4.39 o 
  -6  13   5        6.56        9.10      3.20 o 
  -5  13   5        0.80        1.55      1.89 o 
  -4  13   5      109.89      104.18      4.30 o 
  -3  13   5        8.43        5.35      2.35 o 
  -2  13   5       25.25       27.22      2.62 o 
  -1  13   5       20.84       24.98      3.53 o 
   0  13   5       25.82       23.73      3.33 o 
   3  13   5        7.55        3.95      2.39 o 
   4  13   5      111.26      107.99      5.72 o 
   5  13   5        0.77        4.57      2.75 o 
   6  13   5        6.71        5.43      2.99 o 
  -5  14   5       10.06       14.16      3.56 o 
  -4  14   5       51.23       51.40      3.42 o 
  -3  14   5       52.14       47.82      3.34 o 
  -2  14   5        3.27        4.85      1.92 o 
  -1  14   5       87.33       87.35      5.85 o 
   0  14   5       67.79       62.09      5.35 o 
   1  14   5       86.94       87.92      5.67 o 
   4  14   5       50.58       52.29      4.60 o 
   5  14   5       10.11       10.68      3.22 o 
  -4  15   5        8.08        5.64      3.20 o 
  -3  15   5       17.49       26.39      2.88 o 
  -2  15   5      132.49      142.95      5.38 o 
  -1  15   5       71.74       65.50      5.67 o 
   0  15   5       10.33       10.58      3.46 o 
   1  15   5       72.70       70.56      6.03 o 
  -2  16   5       12.86       17.31      3.92 o 
  -1  16   5        2.46        3.85      3.01 o 
   0  16   5       13.49        7.36      3.40 o 
   1  16   5        2.65        0.10      2.81 o 
   1   0   6     8850.98     8563.11    110.61 o 
   2   0   6     1600.82     1612.38     15.80 o 
   3   0   6      495.21      536.22      5.14 o 
   4   0   6        0.71        1.52      0.60 o 
   5   0   6       84.94       95.67      2.08 o 
   6   0   6      256.38      246.35      4.90 o 
   7   0   6      151.83      146.50      4.02 o 
   8   0   6        0.35        1.92      2.29 o 
   9   0   6        0.01       -0.91      2.50 o 
  10   0   6        0.58        0.08      2.50 o 
 -10   1   6        2.56       13.15      3.35 o 
  -9   1   6        2.70        2.96      2.52 o 
  -8   1   6      123.55      113.94      5.85 o 
  -7   1   6      112.64      114.29      3.66 o 
  -6   1   6      370.86      348.04      6.02 o 
  -5   1   6      284.04      300.41      5.20 o 
  -4   1   6      716.45      665.98     15.67 o 
  -3   1   6     2044.88     2064.61     20.46 o 
  -2   1   6      468.38      502.93      6.14 o 
  -1   1   6     1282.29     1327.56     12.96 o 
   0   1   6      401.05      506.68      7.77 o 
   1   1   6     1279.45     1308.58     17.08 o 
   2   1   6      483.78      505.25      4.56 o 
   3   1   6     2049.42     2074.66     21.62 o 
   4   1   6      708.89      653.08      7.89 o 
   5   1   6      291.08      311.35      3.90 o 
   6   1   6      366.39      344.78      4.46 o 
   7   1   6      110.05      108.87      5.56 o 
   8   1   6      121.92      117.09      5.93 o 
   9   1   6        2.76        0.83      2.37 o 
  10   1   6        2.57        5.90      3.09 o 
 -10   2   6       13.24       13.51      3.46 o 
  -9   2   6        6.33        7.59      2.83 o 
  -8   2   6        1.72        1.78      1.53 o 
  -7   2   6      123.17      124.73      3.93 o 
  -6   2   6      152.23      153.66      4.76 o 
  -5   2   6      327.56      334.99      5.67 o 
  -4   2   6      740.67      733.21      9.06 o 
  -3   2   6     2821.55     2826.36     32.12 o 
  -2   2   6      899.13      991.55     10.89 o 
  -1   2   6      185.48      228.21      3.52 o 
   0   2   6       60.65       49.10      0.98 o 
   1   2   6      180.36      221.88      3.87 o 
   2   2   6      909.37     1024.06     10.14 o 
   3   2   6     2802.33     2791.08     21.12 o 
   4   2   6      737.66      723.09      6.67 o 
   5   2   6      329.75      334.99      4.06 o 
   6   2   6      148.94      151.64      3.58 o 
   7   2   6      126.22      127.98      3.48 o 
   8   2   6        1.79        1.70      1.30 o 
   9   2   6        5.78        4.86      2.60 o 
  10   2   6       13.08       11.44      3.56 o 
 -10   3   6       15.00       14.63      3.61 o 
  -9   3   6        5.01        5.09      1.94 o 
  -8   3   6        2.79        3.41      1.64 o 
  -7   3   6       20.25       18.63      2.00 o 
  -6   3   6       28.19       29.06      2.03 o 
  -5   3   6       41.58       42.85      2.27 o 
  -4   3   6       61.36       55.89      3.37 o 
  -3   3   6      454.70      465.16      6.50 o 
  -2   3   6     1067.59     1134.40     12.31 o 
  -1   3   6      239.03      222.85      3.77 o 
   0   3   6     2555.14     2373.25     22.43 o 
   1   3   6      240.96      232.59      2.88 o 
   2   3   6     1052.95     1131.56     14.89 o 
   3   3   6      453.09      466.99      6.59 o 
   4   3   6       61.79       53.85      1.84 o 
   5   3   6       41.54       46.45      2.24 o 
   6   3   6       30.53       32.73      2.02 o 
   7   3   6       20.81       25.77      3.40 o 
   8   3   6        2.60        2.45      1.40 o 
   9   3   6        5.03        4.99      2.99 o 
  10   3   6       15.39       15.15      3.74 o 
 -10   4   6        7.17       10.53      3.40 o 
  -9   4   6        3.75        3.54      2.82 o 
  -8   4   6      117.78      130.76      6.13 o 
  -7   4   6       41.73       38.88      2.53 o 
  -6   4   6      110.02      114.22      6.98 o 
  -5   4   6       52.66       39.26      6.34 o 
  -4   4   6       32.64       28.59      1.81 o 
  -3   4   6       48.01       47.22      2.14 o 
  -2   4   6      542.93      557.72      7.32 o 
  -1   4   6      700.90      718.10      8.62 o 
   0   4   6      706.58      771.18      8.38 o 
   1   4   6      704.55      712.13     10.99 o 
   3   4   6       49.22       41.27      2.68 o 
   4   4   6       31.96       30.50      1.49 o 
   5   4   6       55.01       44.14      2.03 o 
   6   4   6      108.07      108.53      3.12 o 
   7   4   6       41.28       33.68      2.19 o 
   8   4   6      115.04      125.16      3.78 o 
   9   4   6        3.43        1.58      1.57 o 
  10   4   6        7.20        5.59      3.14 o 
  -9   5   6        4.68        4.69      2.12 o 
  -8   5   6        1.74        1.82      1.65 o 
  -7   5   6      159.44      156.04      4.59 o 
  -6   5   6      586.34      567.21      8.83 o 
  -5   5   6     1085.92     1067.54     13.14 o 
  -4   5   6      471.35      461.25      7.62 o 
  -3   5   6       17.69       14.05      1.41 o 
  -2   5   6      307.11      321.87      5.28 o 
  -1   5   6     2046.40     2265.01     20.87 o 
   0   5   6     1184.84     1312.52     13.50 o 
   1   5   6     2050.21     2265.75     30.75 o 
   3   5   6       15.45       13.64      1.74 o 
   4   5   6      485.38      473.67      9.93 o 
   5   5   6     1078.99     1040.81     11.80 o 
   6   5   6      585.73      578.59      7.95 o 
   7   5   6      165.31      165.28      4.05 o 
   8   5   6        1.71        0.35      1.35 o 
   9   5   6        4.77        4.95      2.52 o 
  -9   6   6       19.00       19.30      2.54 o 
  -8   6   6       26.38       26.43      4.94 o 
  -7   6   6        3.89        6.34      1.76 o 
  -6   6   6       71.63       81.02      3.37 o 
  -5   6   6      174.22      176.22      4.56 o 
  -4   6   6      231.93      222.91      6.00 o 
  -3   6   6      109.15      102.84      3.10 o 
  -2   6   6      359.61      368.27      7.55 o 
  -1   6   6       69.19       79.02      1.66 o 
   0   6   6      171.92      192.57      3.86 o 
   1   6   6       68.65       72.80      2.81 o 
   3   6   6      104.89       94.47      3.87 o 
   4   6   6      231.93      239.55      6.63 o 
   5   6   6      172.87      178.58      6.21 o 
   6   6   6       72.08       77.18      3.26 o 
   7   6   6        3.56        3.16      1.36 o 
   8   6   6       25.74       28.93      2.22 o 
   9   6   6       18.82       17.23      2.21 o 
  -9   7   6       15.31       22.23      2.68 o 
  -8   7   6       19.04       20.65      2.43 o 
  -7   7   6        0.35        0.32      1.69 o 
  -6   7   6       50.16       43.77      2.76 o 
  -5   7   6       21.59       23.30      4.82 o 
  -4   7   6       35.04       37.69      2.32 o 
  -3   7   6      810.69      787.99     19.23 o 
  -2   7   6      754.85      757.54     14.01 o 
  -1   7   6      201.42      178.84      4.09 o 
   0   7   6       73.67       73.11      2.22 o 
   1   7   6      198.26      173.38      4.65 o 
   3   7   6      822.22      804.40     14.22 o 
   4   7   6       32.74       36.80      3.09 o 
   5   7   6       20.11       18.48      2.81 o 
   6   7   6       50.34       48.78      4.18 o 
   7   7   6        0.60       -0.58      1.22 o 
   8   7   6       20.32       20.19      2.06 o 
   9   7   6       15.56       21.14      2.31 o 
  -9   8   6       15.74       18.14      3.51 o 
  -8   8   6        6.11       10.08      2.19 o 
  -7   8   6       25.64       28.25      7.13 o 
  -6   8   6      244.87      232.29      6.60 o 
  -5   8   6       83.18       80.47      3.60 o 
  -4   8   6      147.40      132.88      4.00 o 
  -3   8   6       14.34       16.41      1.83 o 
  -2   8   6      276.45      297.85      5.71 o 
  -1   8   6      103.37      110.84      4.46 o 
   0   8   6       64.87       73.47      4.11 o 
   1   8   6      108.13      106.14      3.69 o 
   3   8   6       14.92       14.48      2.29 o 
   4   8   6      145.89      143.31      5.69 o 
   5   8   6       82.23       76.70      4.73 o 
   6   8   6      243.60      238.41      8.21 o 
   7   8   6       25.97       29.24      3.64 o 
   8   8   6        6.41        7.21      1.70 o 
   9   8   6       15.52       15.36      2.68 o 
  -8   9   6        3.40        2.67      1.94 o 
  -7   9   6       15.68       18.27      2.47 o 
  -6   9   6       78.50       85.99      3.86 o 
  -5   9   6      308.10      311.96      6.62 o 
  -4   9   6       87.82       85.38      3.53 o 
  -3   9   6      143.11      140.60      4.16 o 
  -2   9   6      783.92      705.29     10.12 o 
  -1   9   6      237.26      225.64     10.33 o 
   0   9   6       14.58       15.96      2.47 o 
   1   9   6      239.69      225.36      5.93 o 
   3   9   6      143.07      141.96      5.51 o 
   4   9   6       87.81       82.80      4.52 o 
   5   9   6      308.05      335.71      9.51 o 
   6   9   6       78.56       86.18      5.41 o 
   7   9   6       15.27       21.16      3.61 o 
   8   9   6        3.18        0.41      1.56 o 
  -8  10   6       16.65       17.23      2.69 o 
  -7  10   6        4.28        2.74      1.99 o 
  -6  10   6       18.27       24.36      3.30 o 
  -5  10   6       54.07       52.25      3.79 o 
  -4  10   6       11.96        9.80      1.93 o 
  -3  10   6      172.28      168.50      4.72 o 
  -2  10   6      662.20      652.01      9.94 o 
  -1  10   6      427.56      409.15      7.42 o 
   0  10   6       35.67       38.47      3.53 o 
   3  10   6      172.16      169.14      6.21 o 
   4  10   6       11.58        9.93      2.50 o 
   5  10   6       54.54       58.92      4.68 o 
   6  10   6       18.53       20.69      3.27 o 
   7  10   6        4.38        1.74      2.75 o 
   8  10   6       17.13       17.37      2.19 o 
  -7  11   6       14.89       13.09      2.38 o 
  -6  11   6       34.99       27.70      3.99 o 
  -5  11   6       27.89       29.28      3.18 o 
  -4  11   6      200.28      178.19      9.11 o 
  -3  11   6       35.60       22.57      2.27 o 
  -2  11   6      112.16       98.31      3.82 o 
  -1  11   6        0.31       -1.43      1.43 o 
   0  11   6      109.47      106.07      5.41 o 
   3  11   6       36.56       32.49      3.14 o 
   4  11   6      203.45      189.13      7.15 o 
   5  11   6       26.33       25.52      3.59 o 
   6  11   6       33.87       33.53      4.03 o 
   7  11   6       14.82       18.09      3.74 o 
  -7  12   6       28.20       29.65      4.31 o 
  -6  12   6       28.59       27.96      2.93 o 
  -5  12   6       21.93       24.64      2.72 o 
  -4  12   6       62.59       71.62      3.76 o 
  -3  12   6      179.29      178.36      5.94 o 
  -2  12   6      261.28      276.49      6.48 o 
  -1  12   6       40.20       38.70      3.92 o 
   0  12   6       16.29       11.15      2.88 o 
   4  12   6       62.78       64.90      4.81 o 
   5  12   6       22.30       21.99      3.40 o 
   6  12   6       28.65       38.80      4.50 o 
  -6  13   6       11.62       13.80      2.63 o 
  -5  13   6       31.09       32.92      3.69 o 
  -4  13   6        2.06       -0.17      2.59 o 
  -3  13   6       20.56       19.59      2.55 o 
  -2  13   6       43.99       40.66      2.98 o 
  -1  13   6       15.26       16.27      3.17 o 
   0  13   6      127.17      140.61      6.68 o 
   1  13   6       14.86       20.04      3.35 o 
   4  13   6        1.73        1.64      2.34 o 
   5  13   6       32.20       29.29      3.82 o 
   6  13   6       11.58       12.79      3.56 o 
  -5  14   6        1.94       -1.58      1.93 o 
  -4  14   6        3.49        2.77      3.81 o 
  -3  14   6       22.04       21.20      2.66 o 
  -2  14   6       75.84       81.64      8.64 o 
  -1  14   6       70.17       64.82      5.35 o 
   0  14   6       68.48       67.81      5.38 o 
   1  14   6       69.83       64.64      5.17 o 
  -3  15   6       14.36       13.77      2.54 o 
  -2  15   6       32.72       39.06      4.55 o 
  -1  15   6       44.65       53.70      5.15 o 
   0  15   6      185.02      197.81      8.65 o 
   1  15   6       44.51       45.14      5.20 o 
  -1  16   6        6.55       11.80      3.61 o 
   0  16   6        0.01        0.18      2.83 o 
   1  16   6        6.49       11.98      3.79 o 
   1   0   7      895.95      924.31     13.25 o 
   2   0   7     2124.20     2226.33     21.37 o 
   3   0   7       42.70       36.89      1.69 o 
   4   0   7      125.69      110.98      2.70 o 
   5   0   7        1.89        2.67      1.07 o 
   6   0   7      188.94      184.17      4.22 o 
   7   0   7       24.76       27.11      3.46 o 
   8   0   7       84.31       86.05      5.51 o 
   9   0   7        1.89        1.20      2.47 o 
  10   0   7       22.22       37.40      4.63 o 
 -10   1   7        0.05        1.53      2.57 o 
  -9   1   7        3.72        4.05      2.68 o 
  -8   1   7       53.23       53.10      4.63 o 
  -7   1   7       64.51       67.64      3.02 o 
  -6   1   7      274.19      293.18      6.07 o 
  -5   1   7      295.96      294.02      5.13 o 
  -4   1   7      447.10      475.95      6.63 o 
  -3   1   7      116.65      122.81      2.72 o 
  -2   1   7      440.38      470.06      5.95 o 
  -1   1   7      346.73      321.99      4.10 o 
   0   1   7       86.62       92.91      2.57 o 
   2   1   7      440.95      472.07      5.64 o 
   3   1   7      114.66      117.93      1.90 o 
   4   1   7      460.72      487.14      5.00 o 
   5   1   7      288.96      286.25      3.77 o 
   6   1   7      266.97      289.16      5.12 o 
   7   1   7       65.47       65.24      4.47 o 
   8   1   7       51.85       42.52      4.03 o 
   9   1   7        3.68        0.86      2.68 o 
  10   1   7        0.06       -2.34      2.34 o 
 -10   2   7        2.40        1.12      2.96 o 
  -9   2   7        1.85        3.09      2.65 o 
  -8   2   7       26.78       29.11      3.64 o 
  -7   2   7        1.44        1.77      1.98 o 
  -6   2   7     1030.08     1036.45     12.96 o 
  -5   2   7       72.83       67.08      3.14 o 
  -4   2   7      264.03      286.08      4.88 o 
  -3   2   7      829.96      779.46      9.31 o 
  -2   2   7      919.42      921.82     10.26 o 
  -1   2   7      745.33      771.17     11.47 o 
   0   2   7      264.30      263.11      2.80 o 
   1   2   7      738.85      780.98      7.95 o 
   2   2   7      906.82      914.44      9.50 o 
   3   2   7      827.50      786.73      6.81 o 
   4   2   7      266.62      282.58      4.00 o 
   5   2   7       73.86       60.66      2.88 o 
   6   2   7     1037.04     1067.04     12.24 o 
   7   2   7        1.38        0.61      1.15 o 
   8   2   7       26.15       29.09      2.13 o 
   9   2   7        2.00       -0.05      2.39 o 
  10   2   7        2.39        2.86      3.12 o 
 -10   3   7        4.84        8.08      3.40 o 
  -9   3   7        7.63       13.64      3.33 o 
  -8   3   7       15.15       22.16      6.89 o 
  -7   3   7       51.44       42.78      2.65 o 
  -6   3   7      207.68      205.13      4.77 o 
  -5   3   7       31.14       35.07      2.16 o 
  -4   3   7       62.17       56.83      2.32 o 
  -3   3   7      526.66      504.85      8.98 o 
  -2   3   7      191.15      168.01      3.44 o 
  -1   3   7       95.45      103.00      2.18 o 
   0   3   7      546.99      515.70      4.96 o 
   1   3   7       83.83       91.42      2.52 o 
   2   3   7      186.43      172.21      3.59 o 
   3   3   7      525.61      503.53      6.15 o 
   4   3   7       61.29       52.78      2.31 o 
   5   3   7       30.09       30.23      2.74 o 
   6   3   7      205.72      198.14      4.20 o 
   7   3   7       50.09       41.30      2.40 o 
   8   3   7       15.29       18.65      1.92 o 
   9   3   7        7.96        7.17      3.01 o 
  10   3   7        4.55       14.35      3.79 o 
  -9   4   7       23.56       23.57      3.69 o 
  -8   4   7       21.47       22.05      2.32 o 
  -7   4   7       58.25       63.35      3.12 o 
  -6   4   7       66.22       78.37      3.12 o 
  -5   4   7      186.91      181.43      7.02 o 
  -4   4   7       36.35       36.16      2.20 o 
  -3   4   7       33.95       32.20      2.04 o 
  -2   4   7     1184.75     1128.19      9.49 o 
  -1   4   7     1886.64     1884.56     19.25 o 
   0   4   7       19.17       15.28      1.00 o 
   1   4   7     1893.64     1881.74     25.70 o 
   2   4   7     1183.70     1147.31     14.97 o 
   3   4   7       34.91       33.79      1.48 o 
   4   4   7       37.13       39.71      1.71 o 
   5   4   7      188.47      177.46      3.72 o 
   6   4   7       66.45       74.29      3.56 o 
   7   4   7       57.56       61.96      3.31 o 
   8   4   7       21.03       24.87      2.11 o 
   9   4   7       23.64       24.36      2.30 o 
  -9   5   7       23.60       22.30      2.57 o 
  -8   5   7       49.82       59.94      3.43 o 
  -7   5   7       37.13       39.08      2.62 o 
  -6   5   7      300.28      276.81      5.87 o 
  -5   5   7     1043.21     1007.36     12.85 o 
  -4   5   7     1513.75     1450.48     22.94 o 
  -3   5   7      455.71      474.85      7.12 o 
  -2   5   7      799.68      833.32     13.79 o 
  -1   5   7     1723.35     1799.03     18.76 o 
   0   5   7     1366.28     1490.00     15.15 o 
   1   5   7     1711.83     1771.67     24.77 o 
   3   5   7      461.03      469.67      9.41 o 
   4   5   7     1495.01     1441.23     14.88 o 
   5   5   7     1053.93     1030.80     12.57 o 
   6   5   7      298.50      280.72     15.87 o 
   7   5   7       34.77       32.47      2.13 o 
   8   5   7       50.36       57.36      2.85 o 
   9   5   7       23.68       20.09      2.24 o 
  -9   6   7        2.15        2.32      1.88 o 
  -8   6   7       19.82       19.76      2.43 o 
  -7   6   7       13.25       14.33      2.00 o 
  -6   6   7       14.02       11.47      1.99 o 
  -5   6   7        3.92        3.16      1.42 o 
  -4   6   7       60.74       55.31      2.77 o 
  -3   6   7      377.42      385.30      7.37 o 
  -2   6   7      125.70      120.09      3.35 o 
  -1   6   7      682.09      717.51      9.39 o 
   0   6   7       86.30       81.35      2.74 o 
   1   6   7      673.40      713.12     11.57 o 
   3   6   7      377.84      363.78      8.24 o 
   4   6   7       60.27       63.47      3.82 o 
   5   6   7        3.86        3.84      1.15 o 
   6   6   7       13.23       12.04      1.50 o 
   7   6   7       13.36       11.63      1.68 o 
   8   6   7       19.89       20.51      2.06 o 
   9   6   7        2.01        3.77      1.69 o 
  -9   7   7       24.67       23.64      3.01 o 
  -8   7   7        0.37        2.18      1.76 o 
  -7   7   7       36.69       29.41      3.16 o 
  -6   7   7       23.03       20.41      2.13 o 
  -5   7   7      233.40      212.53     10.66 o 
  -4   7   7       57.05       63.44      4.03 o 
  -3   7   7       44.26       39.35      2.44 o 
  -2   7   7       95.31      104.54      3.35 o 
  -1   7   7       10.61        7.22      1.34 o 
   0   7   7     2132.94     2017.28     30.38 o 
   1   7   7       11.75        9.38      1.40 o 
   3   7   7       41.93       37.19      2.99 o 
   4   7   7       57.46       63.60      4.00 o 
   5   7   7      228.27      213.95      7.07 o 
   6   7   7       25.10       27.32      1.92 o 
   7   7   7       37.91       39.15      2.32 o 
   8   7   7        0.33        0.61      1.44 o 
   9   7   7       24.99       19.90      2.35 o 
  -8   8   7        8.70       14.84      2.41 o 
  -7   8   7       25.30       28.97      5.20 o 
  -6   8   7       16.93       17.96      2.21 o 
  -5   8   7       60.82       56.52      3.08 o 
  -4   8   7       34.51       33.92      2.37 o 
  -3   8   7      694.51      694.90     10.02 o 
  -2   8   7       78.97       80.50      3.12 o 
  -1   8   7        4.91        4.64      1.35 o 
   0   8   7        1.78        0.44      1.53 o 
   2   8   7       80.97       81.04      3.66 o 
   3   8   7      699.11      704.98     13.31 o 
   4   8   7       34.09       30.90      2.96 o 
   5   8   7       58.29       55.26      4.24 o 
   6   8   7       17.95       15.26      2.86 o 
   7   8   7       24.47       24.69      2.09 o 
   8   8   7        8.92       12.11      1.97 o 
  -8   9   7       21.06       22.46      2.66 o 
  -7   9   7       33.29       40.97      3.04 o 
  -6   9   7       36.64       38.98      5.51 o 
  -5   9   7       77.47       75.04      5.06 o 
  -4   9   7      561.89      528.28      8.88 o 
  -3   9   7       93.66       90.87      3.63 o 
  -2   9   7      114.39      112.92      3.92 o 
  -1   9   7       10.04        9.28      2.39 o 
   0   9   7      469.72      455.92     10.89 o 
   2   9   7      114.74      116.85      4.60 o 
   3   9   7       89.72       89.93      4.50 o 
   4   9   7      561.50      558.76     12.16 o 
   5   9   7       78.11       69.13      4.76 o 
   6   9   7       36.23       37.45      3.98 o 
   7   9   7       33.74       39.94      2.56 o 
   8   9   7       21.11       24.69      2.34 o 
  -8  10   7        3.44       -1.30      1.98 o 
  -7  10   7       31.83       28.39      2.89 o 
  -6  10   7       10.36        9.87      2.14 o 
  -5  10   7        0.64       -1.02      2.65 o 
  -4  10   7       25.68       25.64      2.40 o 
  -3  10   7      265.02      257.27      5.97 o 
  -2  10   7       89.02       92.03      3.76 o 
  -1  10   7      848.94      797.79     16.22 o 
   0  10   7      112.60      108.40      5.46 o 
   4  10   7       26.56       24.48      2.99 o 
   5  10   7        0.83       -1.92      1.92 o 
   6  10   7       10.51        8.11      2.91 o 
   7  10   7       32.59       26.90      3.85 o 
   8  10   7        3.79        9.80      3.46 o 
  -7  11   7       73.15       73.76      4.55 o 
  -6  11   7       43.94       41.03      7.68 o 
  -5  11   7       57.98       58.95      3.59 o 
  -4  11   7       25.94       23.02      2.70 o 
  -3  11   7       90.48       80.53      3.73 o 
  -2  11   7       46.71       39.70      3.40 o 
  -1  11   7        0.21       -1.92      1.92 o 
   0  11   7        0.58        0.31      2.24 o 
   4  11   7       25.73       29.42      3.43 o 
   5  11   7       59.19       49.98      4.34 o 
   6  11   7       44.27       42.34      4.29 o 
   7  11   7       70.73       65.18      5.48 o 
  -6  12   7       52.63       56.78      3.78 o 
  -5  12   7       70.63       67.37      3.77 o 
  -4  12   7       46.48       43.49      3.09 o 
  -3  12   7      177.36      179.10      6.51 o 
  -2  12   7       37.91       37.37      3.73 o 
  -1  12   7       90.29       91.30      5.46 o 
   0  12   7        0.73        1.48      2.26 o 
   1  12   7       89.08       89.64      5.38 o 
   4  12   7       46.85       51.51      4.39 o 
   5  12   7       70.49       72.41      5.41 o 
   6  12   7       53.31       66.85      5.56 o 
  -5  13   7       26.08       26.36      2.89 o 
  -4  13   7       32.81       29.59      2.94 o 
  -3  13   7       63.32       61.11      3.62 o 
  -2  13   7       38.41       33.38      2.94 o 
  -1  13   7        2.67        0.70      2.57 o 
   0  13   7       30.50       32.38      3.90 o 
   1  13   7        2.51        1.59      2.55 o 
  -4  14   7        8.52        7.85      2.50 o 
  -3  14   7       17.19       23.32      2.84 o 
  -2  14   7      127.47      126.78      7.17 o 
  -1  14   7       29.04       21.26      3.69 o 
   0  14   7        3.16        5.07      2.83 o 
   1  14   7       29.35       23.94      3.95 o 
  -3  15   7       18.81       17.00      2.88 o 
  -2  15   7        9.48        9.33      3.38 o 
  -1  15   7      133.61      136.81      7.49 o 
   0  15   7       68.81       77.87      6.42 o 
   1  15   7      133.08      146.22      8.00 o 
   2  15   7        9.42        8.08      3.40 o 
   0   0   8     4944.95     5061.66     65.44 o 
   1   0   8     1693.54     1624.65     22.22 o 
   2   0   8       78.09       50.65      2.73 o 
   3   0   8     1508.75     1586.49     16.15 o 
   4   0   8      232.06      209.24      3.85 o 
   5   0   8       43.18       37.47      2.05 o 
   6   0   8      204.73      224.71      7.51 o 
   7   0   8       16.72       23.39      3.40 o 
   8   0   8        3.26        2.99      2.57 o 
   9   0   8        4.38        9.64      3.12 o 
  10   0   8       35.77       43.04      5.04 o 
 -10   1   8        8.32        5.07      3.07 o 
  -9   1   8        7.41        8.47      3.01 o 
  -8   1   8        0.64       -0.62      2.44 o 
  -7   1   8      223.63      217.36      7.77 o 
  -6   1   8      116.80      110.36      3.41 o 
  -5   1   8      169.10      166.26      5.39 o 
  -4   1   8     1051.55     1043.64     16.24 o 
  -3   1   8       16.42       13.00      1.88 o 
  -2   1   8     1854.61     2034.32     20.00 o 
  -1   1   8      258.37      262.54      3.71 o 
   0   1   8        8.64        8.19      1.04 o 
   1   1   8      258.34      266.82      5.46 o 
   2   1   8     1865.57     2021.63     19.31 o 
   3   1   8       13.05        9.16      0.81 o 
   4   1   8     1050.15     1015.54      9.02 o 
   5   1   8      168.46      168.88      3.66 o 
   6   1   8      119.87      109.64      6.93 o 
   7   1   8      219.85      205.74      7.72 o 
   8   1   8        0.52        2.08      2.52 o 
   9   1   8        8.08       17.41      3.69 o 
  10   1   8        8.71        8.26      3.27 o 
 -10   2   8        2.99        1.27      3.09 o 
  -9   2   8       12.41       13.49      3.33 o 
  -8   2   8       66.17       70.07      5.07 o 
  -7   2   8       57.02       52.45      4.57 o 
  -6   2   8       83.93       87.64      3.72 o 
  -5   2   8      515.74      504.61      7.52 o 
  -4   2   8      322.98      328.50      5.41 o 
  -3   2   8      344.62      329.51      5.12 o 
  -2   2   8      678.53      647.88      6.01 o 
  -1   2   8      355.20      331.36      4.21 o 
   0   2   8       25.31       20.07      1.16 o 
   1   2   8      352.76      327.41      4.37 o 
   2   2   8      689.31      673.28      9.85 o 
   3   2   8      341.38      326.22      5.07 o 
   4   2   8      330.42      333.27      5.04 o 
   5   2   8      524.46      503.28      6.98 o 
   6   2   8       89.05       90.88      6.46 o 
   7   2   8       57.54       58.78      2.95 o 
   8   2   8       65.24       66.85      4.99 o 
   9   2   8       12.40        9.49      3.12 o 
  10   2   8        2.90        2.47      2.81 o 
  -9   3   8       27.43       30.07      4.13 o 
  -8   3   8       30.02       25.65      3.61 o 
  -7   3   8        1.47        0.22      1.36 o 
  -6   3   8       61.31       60.72      2.87 o 
  -5   3   8      165.31      156.63      5.31 o 
  -4   3   8      143.42      136.41      3.45 o 
  -3   3   8      213.12      215.61      4.21 o 
  -2   3   8      945.33      938.39     10.90 o 
  -1   3   8      255.31      233.92      3.74 o 
   0   3   8     1166.82     1166.96      9.45 o 
   1   3   8      265.30      244.46      4.76 o 
   2   3   8      943.78      959.53     13.25 o 
   3   3   8      220.42      228.94      3.71 o 
   4   3   8      139.78      136.31      3.05 o 
   5   3   8      163.35      147.77      3.47 o 
   6   3   8       60.05       62.37      4.51 o 
   7   3   8        1.34       -0.35      1.17 o 
   8   3   8       29.65       31.44      3.79 o 
   9   3   8       27.33       25.99      3.98 o 
  -9   4   8        0.11       -0.21      2.65 o 
  -8   4   8       34.48       34.27      2.66 o 
  -7   4   8       76.67       76.24      6.42 o 
  -6   4   8       70.51       65.03      3.01 o 
  -5   4   8      191.46      191.38      4.55 o 
  -4   4   8      198.85      199.95      6.17 o 
  -3   4   8       88.43       90.44      3.21 o 
  -2   4   8      355.95      332.82      6.72 o 
  -1   4   8      465.64      453.80      5.30 o 
   0   4   8     1355.80     1401.86     11.10 o 
   1   4   8      465.11      449.90      4.45 o 
   2   4   8      364.97      339.87      5.74 o 
   3   4   8       85.24       83.61      2.19 o 
   4   4   8      198.93      194.82      8.25 o 
   5   4   8      192.65      186.43      3.94 o 
   6   4   8       72.55       64.85      2.59 o 
   7   4   8       77.70       74.93      2.98 o 
   8   4   8       34.85       35.08      4.29 o 
   9   4   8        0.16       -0.27      2.46 o 
  -9   5   8       19.37       16.27      3.74 o 
  -8   5   8       25.35       28.44      2.61 o 
  -7   5   8      110.95      116.52      4.10 o 
  -6   5   8       22.63       23.10      2.13 o 
  -5   5   8      513.77      504.47      8.10 o 
  -4   5   8     1482.03     1443.25     16.63 o 
  -3   5   8      669.47      685.68      9.32 o 
  -2   5   8      514.51      534.26      9.47 o 
  -1   5   8     1021.36     1057.20     17.70 o 
   0   5   8      488.74      469.79      5.94 o 
   1   5   8     1027.84     1075.58     15.85 o 
   2   5   8      512.33      539.14      7.95 o 
   3   5   8      673.93      690.58      7.95 o 
   4   5   8     1491.36     1463.08     32.50 o 
   5   5   8      505.90      507.32      9.47 o 
   6   5   8       22.67       26.07      5.57 o 
   7   5   8      110.94      112.37      3.61 o 
   8   5   8       24.72       24.83      3.48 o 
   9   5   8       18.86       20.32      2.43 o 
  -9   6   8       18.39       15.81      2.51 o 
  -8   6   8       10.14        5.14      1.99 o 
  -7   6   8       16.30       17.06      2.44 o 
  -6   6   8       23.16       23.74      2.18 o 
  -5   6   8       43.06       40.83      7.67 o 
  -4   6   8      340.68      346.30      6.37 o 
  -3   6   8      241.25      227.00      4.97 o 
  -2   6   8       61.56       58.27      2.57 o 
  -1   6   8       27.01       29.26      2.78 o 
   0   6   8       85.02       91.43      4.16 o 
   1   6   8       27.72       32.33      2.08 o 
   2   6   8       64.91       61.93      2.99 o 
   3   6   8      237.79      216.73      6.13 o 
   4   6   8      340.12      350.55      5.27 o 
   5   6   8       43.21       37.82      4.22 o 
   6   6   8       24.20       24.41      1.82 o 
   7   6   8       16.09       14.72      1.76 o 
   8   6   8       10.57       10.08      1.87 o 
   9   6   8       18.75       19.77      3.09 o 
  -9   7   8        7.10        8.65      2.37 o 
  -8   7   8       66.10       66.27      3.58 o 
  -7   7   8        8.00        6.44      3.01 o 
  -6   7   8       24.67       18.03      2.66 o 
  -5   7   8       67.76       68.07      3.38 o 
  -4   7   8       83.66       79.18      5.34 o 
  -3   7   8      242.89      240.78      5.27 o 
  -2   7   8      266.50      282.80      7.80 o 
  -1   7   8       45.86       41.43      3.64 o 
   0   7   8        4.15        4.47      1.85 o 
   2   7   8      264.34      268.79      6.58 o 
   4   7   8       80.91       74.31      4.21 o 
   5   7   8       69.76       69.39      2.52 o 
   6   7   8       25.25       21.47      1.80 o 
   7   7   8        8.29        9.01      1.66 o 
   8   7   8       66.42       64.56      3.22 o 
   9   7   8        6.72        4.52      2.03 o 
  -8   8   8       18.33       16.86      2.54 o 
  -7   8   8       16.24       17.60      2.44 o 
  -6   8   8      129.87      122.70      8.58 o 
  -5   8   8      136.21      115.60      4.05 o 
  -4   8   8       38.37       42.71      3.85 o 
  -3   8   8       25.74       32.48      3.34 o 
  -2   8   8      126.55      123.90      5.61 o 
  -1   8   8       27.62       35.01      3.20 o 
   0   8   8       21.52       17.21      2.65 o 
   2   8   8      124.45      124.23      4.55 o 
   4   8   8       40.19       40.31      3.53 o 
   5   8   8      137.25      134.03      5.95 o 
   6   8   8      128.43      135.35      3.71 o 
   7   8   8       15.68       16.79      1.92 o 
   8   8   8       18.63       19.43      2.19 o 
  -8   9   8       12.14       14.28      2.52 o 
  -7   9   8        5.50       10.28      2.23 o 
  -6   9   8      118.97      131.72      6.11 o 
  -5   9   8      133.11      130.58      4.48 o 
  -4   9   8       81.96       74.61      3.47 o 
  -3   9   8       34.99       29.62      2.50 o 
  -2   9   8      288.82      305.60     12.72 o 
  -1   9   8      176.25      182.01      6.94 o 
   0   9   8        0.03        1.61      1.98 o 
   4   9   8       81.76       76.44      4.60 o 
   5   9   8      131.06      136.94      6.19 o 
   6   9   8      119.59      136.29      6.60 o 
   7   9   8        5.84        8.85      1.82 o 
   8   9   8       12.37       11.50      2.00 o 
  -7  10   8        7.35        5.38      3.08 o 
  -6  10   8        1.75       -0.19      1.79 o 
  -5  10   8       63.70       64.55      3.45 o 
  -4  10   8       15.29       13.13      2.11 o 
  -3  10   8       79.82       75.50      5.17 o 
  -2  10   8      343.59      340.21      6.96 o 
  -1  10   8      844.88      822.61     16.89 o 
   0  10   8      245.85      231.83      8.06 o 
   1  10   8      843.82      840.29     16.95 o 
   4  10   8       15.71       11.72      2.63 o 
   5  10   8       63.42       57.31      4.60 o 
   6  10   8        2.03       -1.72      2.08 o 
   7  10   8        7.11       13.38      1.95 o 
  -7  11   8       21.24       19.22      2.70 o 
  -6  11   8       24.59       18.49      2.61 o 
  -5  11   8       93.00       83.03      3.92 o 
  -4  11   8       32.32       33.70      2.76 o 
  -3  11   8       19.08       13.51      2.17 o 
  -2  11   8       13.67        9.82      1.95 o 
  -1  11   8       20.44       18.32      3.25 o 
   0  11   8        1.10        7.33      2.50 o 
   1  11   8       19.35       14.92      3.09 o 
   4  11   8       33.76       31.68      3.53 o 
   5  11   8       93.77       82.05      5.41 o 
   6  11   8       23.25       19.78      3.64 o 
   7  11   8       21.34       18.89      3.64 o 
  -6  12   8       34.30       32.77      4.57 o 
  -5  12   8       74.08       72.02      4.09 o 
  -4  12   8       78.10       80.86      4.04 o 
  -3  12   8       86.72       98.08      4.51 o 
  -2  12   8       94.66      107.33      5.89 o 
  -1  12   8       62.12       67.44      5.02 o 
   0  12   8        2.32       -2.00      2.26 o 
   1  12   8       62.50       74.83      5.43 o 
   6  12   8       34.11       39.14      4.55 o 
  -5  13   8        1.27        0.05      1.95 o 
  -4  13   8       17.41       17.17      2.68 o 
  -3  13   8       32.94       36.55      3.14 o 
  -2  13   8       74.45       79.24      5.85 o 
  -1  13   8       62.32       63.62      5.09 o 
   0  13   8       31.79       29.29      3.95 o 
   1  13   8       61.20       49.56      4.68 o 
  -4  14   8        0.34       -1.64      2.14 o 
  -3  14   8        5.83        8.36      2.35 o 
  -2  14   8       22.96       15.33      3.87 o 
  -1  14   8       46.65       49.59      5.04 o 
   0  14   8      132.41      130.99      7.17 o 
   1  14   8       46.54       47.46      5.15 o 
   2  14   8       22.90       22.38      4.03 o 
  -2  15   8       21.04       17.39      4.05 o 
  -1  15   8       28.58       41.92      5.04 o 
   0  15   8       50.59       57.52      5.67 o 
   1  15   8       28.40       33.37      4.81 o 
   2  15   8       20.71       21.49      4.21 o 
   1   0   9     6861.53     6578.11     84.23 o 
   2   0   9      362.90      390.60      5.21 o 
   3   0   9      814.92      702.31      8.33 o 
   4   0   9       27.78       25.82      1.72 o 
   5   0   9      232.50      248.96      7.54 o 
   6   0   9        8.86        7.33      2.50 o 
   7   0   9       22.14       19.31      3.14 o 
   8   0   9       40.40       45.27      4.52 o 
   9   0   9       62.38       72.17      5.54 o 
  -9   1   9       14.59       20.48      3.82 o 
  -8   1   9       13.97        9.72      3.01 o 
  -7   1   9        3.61        3.04      2.42 o 
  -6   1   9      679.65      661.06     14.24 o 
  -5   1   9      261.73      256.50      4.90 o 
  -4   1   9      334.32      329.11      5.32 o 
  -3   1   9      187.35      186.87      3.62 o 
  -2   1   9        1.36        1.24      0.63 o 
  -1   1   9      428.16      434.76      5.45 o 
   0   1   9       32.25       37.22      2.11 o 
   1   1   9      426.79      433.57      7.85 o 
   2   1   9        1.28        1.50      0.74 o 
   3   1   9      186.97      194.61      5.61 o 
   4   1   9      338.79      326.85      5.11 o 
   5   1   9      270.26      259.76      4.75 o 
   6   1   9      681.24      659.96      8.89 o 
   7   1   9        3.83        1.90      2.39 o 
   8   1   9       15.23        9.56      3.14 o 
   9   1   9       14.65       21.99      3.95 o 
  -9   2   9        1.97        0.10      2.88 o 
  -8   2   9        0.42       -0.99      2.50 o 
  -7   2   9      156.42      155.27      6.81 o 
  -6   2   9       37.33       35.99      2.72 o 
  -5   2   9      619.37      618.11      8.70 o 
  -4   2   9      303.50      309.34      5.31 o 
  -3   2   9       29.80       27.47      1.63 o 
  -2   2   9       41.24       38.52      2.75 o 
  -1   2   9      201.25      195.13      3.08 o 
   0   2   9       26.36       22.52      3.17 o 
   1   2   9      206.03      194.80      4.20 o 
   2   2   9       45.61       47.48      2.13 o 
   3   2   9       30.19       26.40      1.51 o 
   4   2   9      303.47      303.12      7.72 o 
   5   2   9      610.33      622.43      8.24 o 
   6   2   9       36.67       32.62      2.04 o 
   7   2   9      152.12      162.50      4.16 o 
   8   2   9        0.34       -0.75      2.26 o 
   9   2   9        2.03        0.70      2.60 o 
  -9   3   9        0.26        4.11      2.81 o 
  -8   3   9       76.90       81.25      5.74 o 
  -7   3   9        7.67        9.12      2.88 o 
  -6   3   9       24.00       20.06      1.92 o 
  -5   3   9       35.12       38.79      2.29 o 
  -4   3   9      104.74       94.75      3.01 o 
  -3   3   9       97.94       92.94      3.29 o 
  -2   3   9     1005.88      978.75     22.43 o 
  -1   3   9      643.41      609.60     11.31 o 
   0   3   9       11.67        8.65      0.66 o 
   1   3   9      645.81      618.46      5.80 o 
   2   3   9     1011.08      968.39     13.77 o 
   3   3   9       96.71       97.81      2.45 o 
   4   3   9      105.05       89.63      3.30 o 
   5   3   9       33.49       31.88      1.89 o 
   6   3   9       24.47       23.38      1.80 o 
   7   3   9        7.36       12.15      3.24 o 
   8   3   9       78.20       79.36      3.35 o 
   9   3   9        0.24       -1.48      2.42 o 
  -9   4   9        9.83        8.89      3.33 o 
  -8   4   9        4.36        2.26      2.65 o 
  -7   4   9        8.77        7.89      1.79 o 
  -6   4   9       64.35       61.58      3.00 o 
  -5   4   9       90.54       76.92      4.98 o 
  -4   4   9       26.97       26.30      2.38 o 
  -3   4   9      445.34      452.12      6.95 o 
  -2   4   9      415.29      406.29     11.47 o 
  -1   4   9      251.94      238.28      5.95 o 
   0   4   9      700.25      705.92      6.27 o 
   1   4   9      244.25      234.15      2.96 o 
   2   4   9      408.01      394.17      6.81 o 
   3   4   9      448.76      465.91      6.06 o 
   4   4   9       28.00       26.87      2.24 o 
   5   4   9       89.61       76.27      7.47 o 
   6   4   9       64.47       60.68      2.61 o 
   7   4   9        8.06        8.89      1.62 o 
   8   4   9        4.54        2.47      1.86 o 
   9   4   9       10.03       12.45      2.07 o 
  -9   5   9        5.70        7.67      3.48 o 
  -8   5   9        3.75        2.79      1.83 o 
  -7   5   9       24.64       23.70      2.35 o 
  -6   5   9       85.12       78.80      3.40 o 
  -5   5   9       42.33       38.08      2.44 o 
  -4   5   9      474.35      463.74     15.87 o 
  -3   5   9     2388.68     2419.80     35.39 o 
  -2   5   9      895.04      908.17     14.81 o 
  -1   5   9      304.02      318.40      4.18 o 
   0   5   9        0.07        0.79      0.61 o 
   1   5   9      302.64      312.42      3.55 o 
   2   5   9      887.94      897.97      9.55 o 
   3   5   9     2396.01     2438.66     31.19 o 
   4   5   9      476.41      459.56      6.44 o 
   5   5   9       41.42       35.97      2.04 o 
   6   5   9       88.62       79.72      2.86 o 
   7   5   9       24.78       27.35      2.12 o 
   8   5   9        3.59        1.38      3.18 o 
   9   5   9        5.74        6.32      3.73 o 
  -9   6   9        2.43        0.13      2.70 o 
  -8   6   9        3.33        2.68      1.86 o 
  -7   6   9       51.54       51.47      4.90 o 
  -6   6   9        6.46        6.63      1.65 o 
  -5   6   9       37.89       45.19      3.47 o 
  -4   6   9       70.89       59.84      2.94 o 
  -3   6   9      180.91      183.01      4.52 o 
  -2   6   9      499.56      471.87      8.42 o 
  -1   6   9      178.96      189.57      6.37 o 
   0   6   9      473.92      485.63     10.58 o 
   1   6   9      176.17      184.45      6.08 o 
   2   6   9      489.18      472.83      5.75 o 
   3   6   9      179.37      180.84      4.29 o 
   4   6   9       71.50       64.36      2.32 o 
   5   6   9       38.93       44.57      2.25 o 
   6   6   9        6.76        4.26      1.30 o 
   7   6   9       51.92       47.87      2.64 o 
   8   6   9        3.49        2.25      1.60 o 
   9   6   9        2.45        1.10      1.68 o 
  -8   7   9        5.13        5.93      2.13 o 
  -7   7   9       82.40       85.74      3.95 o 
  -6   7   9       29.33       30.68      4.61 o 
  -5   7   9       39.02       38.07      2.57 o 
  -4   7   9        9.94        9.83      1.69 o 
  -3   7   9       23.81       24.25      2.09 o 
  -2   7   9       98.04      104.18      3.61 o 
  -1   7   9      788.00      791.27     15.31 o 
   0   7   9       16.19        8.11      2.18 o 
   1   7   9      798.34      792.10     15.13 o 
   2   7   9      101.22      111.97      4.08 o 
   4   7   9        9.90        7.14      1.22 o 
   5   7   9       39.73       44.54      2.24 o 
   6   7   9       30.38       26.30      2.24 o 
   7   7   9       81.96       82.25      3.53 o 
   8   7   9        5.07        9.81      1.93 o 
  -8   8   9       37.20       41.38      3.19 o 
  -7   8   9       67.45       66.39      3.85 o 
  -6   8   9        3.88        5.91      1.85 o 
  -5   8   9       20.77       21.08      2.43 o 
  -4   8   9      179.48      175.12      4.90 o 
  -3   8   9       28.48       22.05      2.30 o 
  -2   8   9       82.40       84.79      3.43 o 
  -1   8   9       39.57       42.10      3.69 o 
   0   8   9      123.71      132.76      5.74 o 
   1   8   9       40.94       46.03      3.79 o 
   4   8   9      180.84      165.51      6.16 o 
   5   8   9       21.26       22.47      2.17 o 
   6   8   9        3.77        3.47      2.07 o 
   7   8   9       68.09       70.45      3.13 o 
   8   8   9       36.93       40.08      2.75 o 
  -8   9   9        0.22       -1.33      2.52 o 
  -7   9   9       21.18       28.10      3.53 o 
  -6   9   9        0.63        0.88      1.78 o 
  -5   9   9       49.44       44.38      3.05 o 
  -4   9   9       81.75       88.05      3.88 o 
  -3   9   9      331.05      316.43      6.66 o 
  -2   9   9       13.93       15.04      2.01 o 
  -1   9   9       18.26       20.38      2.99 o 
   0   9   9       43.13       32.85      3.43 o 
   1   9   9       17.81       14.66      2.78 o 
   4   9   9       80.66       81.12      4.70 o 
   5   9   9       49.42       47.72      4.00 o 
   6   9   9        0.49       -1.28      1.48 o 
   7   9   9       21.36       25.04      2.26 o 
  -7  10   9       12.37       15.10      4.65 o 
  -6  10   9       11.27       11.72      2.98 o 
  -5  10   9        5.10        3.21      1.92 o 
  -4  10   9      172.42      161.59      6.68 o 
  -3  10   9       64.53       60.37      4.93 o 
  -2  10   9       27.87       22.64      3.21 o 
  -1  10   9       92.29      101.05      5.90 o 
   0  10   9      862.78      887.46     17.99 o 
   1  10   9       91.52       97.05      5.85 o 
   5  10   9        4.68        3.46      2.39 o 
   6  10   9       10.59        8.89      1.77 o 
   7  10   9       12.73       11.09      1.92 o 
  -6  11   9       90.91       97.59      4.58 o 
  -5  11   9       22.91       23.46      3.07 o 
  -4  11   9        7.28        6.33      2.03 o 
  -3  11   9        7.47        4.44      1.78 o 
  -2  11   9       35.58       32.98      3.82 o 
  -1  11   9       51.48       49.93      4.52 o 
   0  11   9       30.88       32.12      3.77 o 
   1  11   9       51.90       43.43      4.16 o 
   6  11   9       91.60       96.42      5.93 o 
  -6  12   9       21.45       24.98      2.99 o 
  -5  12   9       80.96       75.23      4.22 o 
  -4  12   9       55.92       55.45      3.63 o 
  -3  12   9       26.83       26.42      6.77 o 
  -2  12   9        3.48        3.09      2.75 o 
  -1  12   9       16.81       16.63      3.40 o 
   0  12   9      142.12      154.46      7.23 o 
   1  12   9       17.43       30.77      3.98 o 
  -5  13   9        8.14        5.36      2.28 o 
  -4  13   9       12.97       15.50      2.68 o 
  -3  13   9       14.44       12.62      2.48 o 
  -2  13   9       83.97       92.27      6.19 o 
  -1  13   9       18.41       17.49      3.61 o 
   0  13   9        6.22        7.75      3.30 o 
   1  13   9       18.91       19.60      3.82 o 
   2  13   9       82.73       88.11      5.98 o 
  -3  14   9       12.27       17.18      4.03 o 
  -2  14   9        1.95        2.05      2.99 o 
  -1  14   9       93.00       99.18      6.47 o 
   0  14   9       44.57       46.55      5.09 o 
   1  14   9       93.66      106.90      6.76 o 
   2  14   9        1.83       -0.36      2.94 o 
  -1  15   9       22.97       24.90      4.34 o 
   0  15   9        9.55       14.35      4.08 o 
   1  15   9       22.95       22.27      4.50 o 
   0   0  10     5943.15     5970.20     77.22 o 
   1   0  10     1153.74     1028.40     15.20 o 
   2   0  10       29.30       18.63      1.22 o 
   3   0  10      572.44      508.34     10.42 o 
   4   0  10        2.44        1.43      1.74 o 
   5   0  10      336.76      323.94      8.89 o 
   6   0  10        2.88        0.10      2.08 o 
   7   0  10      139.54      149.08      6.89 o 
   8   0  10        6.42       12.37      3.17 o 
   9   0  10       62.84       62.22      5.41 o 
  -9   1  10        2.10        1.43      2.86 o 
  -8   1  10       19.44       27.13      4.05 o 
  -7   1  10       84.24       89.64      5.48 o 
  -6   1  10       68.83       71.32      4.73 o 
  -5   1  10      302.79      284.10      8.32 o 
  -4   1  10      353.78      352.71      5.66 o 
  -3   1  10      149.45      128.24      3.05 o 
  -2   1  10      227.06      207.66      5.95 o 
  -1   1  10       47.85       46.74      1.70 o 
   0   1  10      289.41      302.50      6.08 o 
   1   1  10       48.56       44.43      1.79 o 
   2   1  10      232.60      212.98      3.71 o 
   3   1  10      149.35      124.03      4.63 o 
   4   1  10      353.04      359.03      8.78 o 
   5   1  10      298.44      274.74      8.03 o 
   6   1  10       70.16       67.47      4.70 o 
   7   1  10       85.55       96.79      5.59 o 
   8   1  10       18.92       22.95      3.69 o 
   9   1  10        2.28       -1.01      2.60 o 
  -9   2  10       44.39       44.83      4.78 o 
  -8   2  10       32.60       34.90      4.31 o 
  -7   2  10       27.44       36.98      3.95 o 
  -6   2  10        6.88        6.73      2.44 o 
  -5   2  10      176.83      177.84      4.25 o 
  -4   2  10      712.69      723.65     11.77 o 
  -3   2  10      309.25      297.67      4.98 o 
  -2   2  10       23.28       23.03      2.24 o 
  -1   2  10        6.36        5.82      1.53 o 
   0   2  10       13.11       18.37      1.55 o 
   1   2  10        7.16        3.12      1.12 o 
   2   2  10       21.10       24.61      1.87 o 
   3   2  10      299.86      279.93      4.55 o 
   4   2  10      712.43      732.97     13.85 o 
   5   2  10      171.23      173.00      3.89 o 
   6   2  10        6.75        3.95      1.34 o 
   7   2  10       27.16       38.01      3.94 o 
   8   2  10       32.70       40.28      4.42 o 
   9   2  10       44.56       63.31      5.61 o 
  -9   3  10       13.53       17.23      3.82 o 
  -8   3  10        6.55        6.97      3.17 o 
  -7   3  10       56.09       57.44      4.73 o 
  -6   3  10       20.33       25.89      3.33 o 
  -5   3  10       16.29       12.04      2.68 o 
  -4   3  10      108.84      105.49      3.25 o 
  -3   3  10      172.52      159.55      3.73 o 
  -2   3  10       13.07       10.58      2.03 o 
  -1   3  10      788.32      779.34     13.75 o 
   0   3  10     1452.83     1441.64     14.76 o 
   1   3  10      783.24      791.80      7.21 o 
   2   3  10       15.48       13.70      1.43 o 
   3   3  10      165.24      153.61      6.58 o 
   4   3  10      110.56       99.85      4.41 o 
   5   3  10       16.17       12.34      1.40 o 
   6   3  10       20.31       22.96      1.84 o 
   7   3  10       57.85       55.86      4.59 o 
   8   3  10        6.43        9.52      1.80 o 
   9   3  10       13.33       19.91      4.00 o 
  -9   4  10       50.69       67.70      5.69 o 
  -8   4  10       20.60       19.93      3.66 o 
  -7   4  10       55.73       46.55      4.31 o 
  -6   4  10       60.04       58.39      2.97 o 
  -5   4  10       15.09       12.83      2.33 o 
  -4   4  10      115.49      107.05      3.46 o 
  -3   4  10      332.79      337.88      5.89 o 
  -2   4  10      468.76      466.29     10.29 o 
  -1   4  10      307.31      301.51      7.54 o 
   0   4  10       53.50       48.53      2.63 o 
   1   4  10      302.89      286.93      3.69 o 
   2   4  10      479.31      481.36      6.04 o 
   3   4  10      329.49      327.13      4.98 o 
   4   4  10      117.49      109.58      4.70 o 
   5   4  10       14.36       12.20      5.12 o 
   6   4  10       59.16       56.21      2.63 o 
   7   4  10       54.54       47.73      2.66 o 
   8   4  10       20.84       27.50      2.35 o 
   9   4  10       49.93       62.61      5.64 o 
  -9   5  10        0.88        0.55      3.07 o 
  -8   5  10       15.14       16.27      3.56 o 
  -7   5  10       18.95       27.53      4.89 o 
  -6   5  10      144.91      148.94      7.59 o 
  -5   5  10      244.56      241.50      5.45 o 
  -4   5  10      457.71      471.96     11.45 o 
  -3   5  10      616.75      608.45      8.91 o 
  -2   5  10     1070.26     1085.84     18.92 o 
  -1   5  10      411.03      431.17      5.62 o 
   0   5  10       53.86       55.93      2.26 o 
   1   5  10      418.70      439.71      9.76 o 
   2   5  10     1070.54     1094.95     11.42 o 
   3   5  10      615.78      616.56      9.95 o 
   4   5  10      451.66      455.33      6.51 o 
   5   5  10      244.39      245.78      5.86 o 
   6   5  10      144.01      143.48      5.19 o 
   7   5  10       18.56       23.71      2.25 o 
   8   5  10       16.23       13.04      3.57 o 
   9   5  10        0.85        0.67      3.46 o 
  -8   6  10       11.11       11.23      3.35 o 
  -7   6  10       19.07       20.61      2.30 o 
  -6   6  10       48.67       54.72      7.12 o 
  -5   6  10       65.47       74.82      3.41 o 
  -4   6  10       84.82       80.25      3.22 o 
  -3   6  10      231.81      238.39      5.25 o 
  -2   6  10      678.96      693.08     15.18 o 
  -1   6  10       30.25       30.59      3.25 o 
   0   6  10        9.64        7.78      1.60 o 
   1   6  10       29.75       30.43      4.42 o 
   2   6  10      678.72      672.34      7.77 o 
   3   6  10      228.56      241.53      5.22 o 
   4   6  10       87.32       85.78      6.03 o 
   5   6  10       68.64       74.91      2.76 o 
   6   6  10       49.98       52.39      2.61 o 
   7   6  10       18.68       17.92      1.96 o 
   8   6  10       10.97       14.61      2.63 o 
  -8   7  10       26.55       27.36      4.57 o 
  -7   7  10       13.55       15.26      3.69 o 
  -6   7  10       25.88       30.56      2.61 o 
  -5   7  10       23.33       20.14      2.13 o 
  -4   7  10      165.14      162.13      4.60 o 
  -3   7  10      209.50      208.49      5.13 o 
  -2   7  10      493.27      496.98     11.67 o 
  -1   7  10      215.73      208.83      7.17 o 
   0   7  10       31.67       25.16      3.07 o 
   1   7  10      214.43      217.20      7.10 o 
   2   7  10      496.17      489.32      7.82 o 
   3   7  10      205.33      207.12      4.73 o 
   4   7  10      168.34      158.22      3.54 o 
   5   7  10       24.02       19.59      1.67 o 
   6   7  10       25.78       32.02      2.15 o 
   7   7  10       13.47       13.59      1.90 o 
   8   7  10       26.57       24.14      2.35 o 
  -8   8  10        1.95        2.90      1.97 o 
  -7   8  10       35.41       34.76      2.95 o 
  -6   8  10       92.38       91.96      4.05 o 
  -5   8  10       84.73       81.80      3.62 o 
  -4   8  10       20.53       20.72      2.72 o 
  -3   8  10       14.02        9.37      1.78 o 
  -2   8  10       32.11       32.83      3.53 o 
  -1   8  10      183.00      197.03      7.07 o 
   0   8  10        1.55        0.99      2.00 o 
   1   8  10      182.90      182.66      6.84 o 
   4   8  10       22.08       24.51      1.72 o 
   5   8  10       83.90       83.42      2.91 o 
   6   8  10       92.77       95.68      3.59 o 
   7   8  10       35.64       28.26      4.37 o 
   8   8  10        2.03        0.23      1.70 o 
  -7   9  10        5.80        8.04      2.28 o 
  -6   9  10       88.72       98.14      4.37 o 
  -5   9  10       25.48       26.18      2.60 o 
  -4   9  10       33.59       37.08      2.74 o 
  -3   9  10       52.94       48.75      3.06 o 
  -2   9  10      130.24      119.55      6.13 o 
  -1   9  10       58.23       62.45      4.47 o 
   0   9  10       41.21       49.12      4.26 o 
   1   9  10       55.84       66.25      4.60 o 
   5   9  10       25.24       30.65      2.05 o 
   6   9  10       88.99       95.96      3.45 o 
   7   9  10        5.78        8.49      1.83 o 
  -7  10  10        3.99        3.54      2.25 o 
  -6  10  10       32.86       34.22      3.01 o 
  -5  10  10       14.68       16.49      2.42 o 
  -4  10  10        0.19        0.56      2.51 o 
  -3  10  10       70.75       76.79      3.83 o 
  -2  10  10      157.57      153.24      6.94 o 
  -1  10  10      342.91      334.73     10.14 o 
   0  10  10       52.68       45.38      4.34 o 
   1  10  10      345.20      335.90     10.14 o 
   5  10  10       14.35       12.94      2.16 o 
   6  10  10       32.90       35.97      4.90 o 
   7  10  10        4.04        1.78      1.95 o 
  -6  11  10        5.63        5.14      2.14 o 
  -5  11  10       52.14       51.18      3.48 o 
  -4  11  10       10.19        6.35      2.06 o 
  -3  11  10        6.60        6.35      1.99 o 
  -2  11  10        3.76        2.16      2.88 o 
  -1  11  10       39.03       39.87      4.18 o 
   0  11  10       55.52       54.66      4.81 o 
   1  11  10       38.51       43.74      4.34 o 
   2  11  10        3.83       -1.72      2.55 o 
   6  11  10        5.67        6.39      2.29 o 
  -5  12  10       28.69       33.73      5.44 o 
  -4  12  10       68.83       72.82      4.13 o 
  -3  12  10       77.01       80.13      4.25 o 
  -2  12  10       42.04       44.24      4.63 o 
  -1  12  10       19.36       27.39      3.87 o 
   0  12  10        0.41        2.99      2.88 o 
   1  12  10       19.10       28.38      4.03 o 
   2  12  10       44.11       53.28      4.91 o 
  -4  13  10       13.11       12.95      2.68 o 
  -3  13  10       12.93       13.80      3.90 o 
  -2  13  10        7.88        3.72      3.38 o 
  -1  13  10       45.14       37.27      4.50 o 
   0  13  10       78.62       80.73      5.95 o 
   1  13  10       45.55       50.47      5.15 o 
   2  13  10        7.82        3.25      3.01 o 
  -3  14  10       33.12       32.62      4.91 o 
  -2  14  10       21.18       34.02      4.70 o 
  -1  14  10       35.41       38.75      4.81 o 
   0  14  10      117.70      127.17      7.67 o 
   1  14  10       35.57       39.84      4.99 o 
   2  14  10       20.70       27.39      4.60 o 
   1   0  11      219.54      224.76      5.12 o 
   2   0  11     2172.44     2088.73     30.20 o 
   3   0  11       50.26       53.64      3.48 o 
   4   0  11       53.23       49.33      3.61 o 
   5   0  11        0.31       -1.56      1.98 o 
   6   0  11       86.87       65.47      4.60 o 
   7   0  11       12.92        9.64      3.07 o 
   8   0  11      215.40      209.74      8.55 o 
   9   0  11        0.19        0.99      2.78 o 
  -9   1  11        7.48       11.07      3.46 o 
  -8   1  11       22.17       20.84      3.72 o 
  -7   1  11       61.10       63.91      4.96 o 
  -6   1  11       90.28       86.03      5.17 o 
  -5   1  11      386.05      387.15     10.16 o 
  -4   1  11       85.18       78.62      4.37 o 
  -3   1  11        3.82        4.83      1.72 o 
  -2   1  11        9.85        7.82      1.74 o 
  -1   1  11       30.08       23.63      1.41 o 
   0   1  11       26.18       24.25      2.08 o 
   1   1  11       29.68       24.40      1.44 o 
   2   1  11        9.36        7.43      1.40 o 
   3   1  11        4.50        2.99      1.61 o 
   4   1  11       84.99       81.95      4.42 o 
   5   1  11      381.67      382.19      9.80 o 
   6   1  11       89.81       84.99      5.15 o 
   7   1  11       59.27       71.03      5.02 o 
   8   1  11       23.27       23.18      3.79 o 
   9   1  11        7.71        9.17      3.40 o 
  -9   2  11        2.14        0.13      3.01 o 
  -8   2  11       43.76       50.55      4.99 o 
  -7   2  11       87.76       83.06      5.74 o 
  -6   2  11      166.99      170.29      6.99 o 
  -5   2  11       60.17       56.40      4.21 o 
  -4   2  11      234.72      228.95      4.66 o 
  -3   2  11      234.88      206.47      6.47 o 
  -2   2  11       80.25       79.48      3.85 o 
  -1   2  11       21.74       17.52      2.03 o 
   0   2  11        6.35        9.10      1.33 o 
   1   2  11       21.95       20.04      1.82 o 
   2   2  11       84.76       80.49      3.27 o 
   3   2  11      230.76      209.14      6.03 o 
   4   2  11      241.39      231.44      4.41 o 
   5   2  11       60.55       55.85      2.49 o 
   6   2  11      170.48      189.05      7.17 o 
   7   2  11       87.27       87.92      5.35 o 
   8   2  11       43.86       42.62      4.44 o 
   9   2  11        2.28        2.99      3.14 o 
  -9   3  11       33.73       47.07      5.12 o 
  -8   3  11       15.09       19.52      3.77 o 
  -7   3  11       32.11       32.49      3.92 o 
  -6   3  11       32.89       36.02      3.82 o 
  -5   3  11       38.80       40.16      2.38 o 
  -4   3  11       41.74       38.99      2.26 o 
  -3   3  11      208.39      186.20      4.21 o 
  -2   3  11      206.35      211.85      6.37 o 
  -1   3  11      341.52      335.82      7.95 o 
   0   3  11     1110.54     1077.29     17.60 o 
   1   3  11      343.19      345.78      5.16 o 
   2   3  11      202.81      208.46      3.68 o 
   3   3  11      208.18      190.20      3.74 o 
   4   3  11       42.70       40.27      4.03 o 
   5   3  11       39.81       38.50      4.30 o 
   6   3  11       33.67       32.49      2.14 o 
   7   3  11       30.50       32.23      2.40 o 
   8   3  11       14.75       17.31      3.61 o 
   9   3  11       33.82       38.13      4.68 o 
  -9   4  11       27.00       32.90      4.60 o 
  -8   4  11       37.81       44.39      4.94 o 
  -7   4  11        6.22        6.55      3.01 o 
  -6   4  11        9.71        5.20      2.50 o 
  -5   4  11       49.22       44.42      2.63 o 
  -4   4  11       34.73       33.95      2.30 o 
  -3   4  11      413.40      404.94      6.69 o 
  -2   4  11      607.15      605.26     12.55 o 
  -1   4  11      324.26      331.92      8.29 o 
   0   4  11        9.54        7.05      1.06 o 
   1   4  11      319.55      338.65      8.29 o 
   2   4  11      614.02      614.49      6.30 o 
   3   4  11      415.24      401.00      7.62 o 
   4   4  11       36.98       32.13      1.91 o 
   5   4  11       48.29       41.30      3.12 o 
   6   4  11        9.33        6.98      1.48 o 
   7   4  11        6.05        7.16      1.66 o 
   8   4  11       37.95       39.93      2.65 o 
   9   4  11       26.72       28.62      4.37 o 
  -8   5  11        9.16       11.62      3.48 o 
  -7   5  11        3.93       -0.55      2.60 o 
  -6   5  11       13.85       15.72      2.60 o 
  -5   5  11      153.08      172.85      4.75 o 
  -4   5  11      381.27      385.78     15.00 o 
  -3   5  11       12.91        9.89      1.68 o 
  -2   5  11      703.03      724.79     14.35 o 
  -1   5  11      183.02      177.44      3.46 o 
   0   5  11       30.25       40.32      2.00 o 
   1   5  11      186.34      184.54      3.89 o 
   2   5  11      696.29      713.99      7.12 o 
   3   5  11       12.79        5.85      1.48 o 
   4   5  11      381.18      375.44     15.40 o 
   5   5  11      149.34      167.89      5.65 o 
   6   5  11       13.26       12.01      1.66 o 
   7   5  11        4.11        0.90      1.42 o 
   8   5  11        9.03        9.09      1.91 o 
  -8   6  11       18.19       24.33      4.18 o 
  -7   6  11        1.94        0.55      1.73 o 
  -6   6  11       39.79       42.37      2.79 o 
  -5   6  11       30.23       29.65      2.32 o 
  -4   6  11       83.90       85.38      3.52 o 
  -3   6  11       99.97      105.06      3.66 o 
  -2   6  11      350.94      374.49      9.80 o 
  -1   6  11      333.57      346.81      5.06 o 
   0   6  11       23.35       19.25      1.30 o 
   1   6  11      332.66      342.84      5.11 o 
   2   6  11      351.31      357.78      5.38 o 
   3   6  11      102.83      110.02      3.61 o 
   4   6  11       84.55       82.29      2.73 o 
   5   6  11       31.03       27.81      1.92 o 
   6   6  11       38.95       42.54      2.45 o 
   7   6  11        2.02        1.50      1.51 o 
   8   6  11       18.64       19.86      2.24 o 
  -8   7  11        6.30        8.81      3.59 o 
  -7   7  11       22.53       21.84      2.49 o 
  -6   7  11       17.82       13.47      2.17 o 
  -5   7  11       72.71       74.83      3.43 o 
  -4   7  11      103.01      114.77      4.04 o 
  -3   7  11       45.21       39.76      2.59 o 
  -2   7  11       63.65       56.16      4.55 o 
  -1   7  11       42.45       51.72      4.18 o 
   0   7  11     1516.61     1629.74     26.69 o 
   1   7  11       39.21       44.41      2.96 o 
   2   7  11       63.53       55.37      2.18 o 
   3   7  11       45.87       39.17      2.37 o 
   4   7  11      102.78      111.34      3.08 o 
   5   7  11       72.72       73.91      4.31 o 
   6   7  11       17.88       16.70      2.13 o 
   7   7  11       22.71       21.62      3.38 o 
   8   7  11        6.37       10.01      2.03 o 
  -7   8  11        5.07        5.46      2.04 o 
  -6   8  11       16.25       13.77      2.39 o 
  -5   8  11       54.31       43.87      2.95 o 
  -4   8  11       28.47       30.58      2.58 o 
  -3   8  11       74.24       76.55      3.44 o 
  -2   8  11       27.57       24.17      3.43 o 
  -1   8  11       22.28       19.47      3.09 o 
   0   8  11       22.75       25.21      3.25 o 
   1   8  11       22.45       21.81      3.09 o 
   2   8  11       27.03       24.71      2.83 o 
   3   8  11       73.48       76.15      3.01 o 
   4   8  11       27.86       27.71      2.26 o 
   5   8  11       54.53       44.86      2.37 o 
   6   8  11       15.75       16.78      1.93 o 
   7   8  11        5.51        7.50      1.79 o 
  -7   9  11        5.54        4.76      2.14 o 
  -6   9  11       12.95       16.56      2.49 o 
  -5   9  11       59.10       48.43      3.23 o 
  -4   9  11      145.01      148.87      4.88 o 
  -3   9  11       79.51       84.37      3.77 o 
  -2   9  11       89.41       92.37      5.72 o 
  -1   9  11       37.30       34.00      3.79 o 
   0   9  11      139.41      154.56      6.89 o 
   1   9  11       37.21       35.35      3.72 o 
   2   9  11       91.28       96.55      5.67 o 
   3   9  11       78.38       89.25      3.33 o 
   4   9  11      145.47      145.49      4.50 o 
   5   9  11       59.68       52.01      3.25 o 
   6   9  11       12.86       15.70      1.94 o 
   7   9  11        5.33        3.69      1.71 o 
  -6  10  11        0.24       -1.06      1.89 o 
  -5  10  11       24.20       24.92      2.80 o 
  -4  10  11       16.35       15.23      3.50 o 
  -3  10  11      139.04      139.75      4.78 o 
  -2  10  11       34.43       37.43      4.13 o 
  -1  10  11      421.27      422.16     11.93 o 
   0  10  11      148.25      141.44      6.78 o 
   1  10  11      417.62      426.91     11.83 o 
   2  10  11       36.18       40.47      4.34 o 
   4  10  11       15.62       18.87      2.13 o 
   5  10  11       24.20       27.00      2.65 o 
   6  10  11        0.20        0.16      1.85 o 
  -6  11  11        3.35       -0.02      2.11 o 
  -5  11  11        0.78       -0.99      1.78 o 
  -4  11  11        8.67       12.81      2.48 o 
  -3  11  11        0.06        0.81      2.78 o 
  -2  11  11        3.76        6.39      2.94 o 
  -1  11  11       14.66        9.51      3.12 o 
   0  11  11        2.18        4.24      2.94 o 
   1  11  11       15.02       10.76      3.17 o 
   2  11  11        3.85        6.24      2.81 o 
   5  11  11        0.79        0.21      1.85 o 
   6  11  11        3.49        3.35      2.08 o 
  -5  12  11        1.99        2.35      2.10 o 
  -4  12  11       95.74      109.50      4.98 o 
  -3  12  11      103.83      114.04      7.07 o 
  -2  12  11       39.38       36.93      4.50 o 
  -1  12  11       54.84       50.50      4.91 o 
   0  12  11        7.56        7.07      3.09 o 
   1  12  11       56.41       64.48      5.59 o 
   2  12  11       38.39       43.09      4.63 o 
   5  12  11        1.71        6.97      2.16 o 
  -4  13  11        2.03        1.31      2.13 o 
  -3  13  11       34.34       37.43      4.94 o 
  -2  13  11        2.46        2.86      3.12 o 
  -1  13  11       27.64       28.15      4.39 o 
   0  13  11       25.35       31.99      4.57 o 
   1  13  11       27.76       35.97      4.63 o 
   2  13  11        2.52        0.75      2.83 o 
   3  13  11       35.03       39.30      4.81 o 
  -2  14  11       81.47       99.75      7.23 o 
  -1  14  11        4.47        5.54      3.43 o 
   0  14  11        2.81       -1.92      3.12 o 
   1  14  11        4.38        0.65      3.25 o 
   2  14  11       81.18       85.72      6.58 o 
   0   0  12        5.70        2.50      1.27 o 
   1   0  12     1122.16     1014.97     15.54 o 
   2   0  12      131.86      128.50      4.70 o 
   3   0  12       30.67       33.27      2.88 o 
   4   0  12       70.88       51.46      3.69 o 
   5   0  12       12.86       10.79      2.47 o 
   6   0  12       20.76       15.85      3.12 o 
   7   0  12      224.87      217.72      8.34 o 
   8   0  12        0.92       -1.04      2.75 o 
   9   0  12        0.84       -1.30      2.70 o 
  -9   1  12       10.62       10.81      3.48 o 
  -8   1  12        3.79        4.78      2.91 o 
  -7   1  12       30.40       31.84      4.13 o 
  -6   1  12       30.51       34.54      3.72 o 
  -5   1  12       14.73       12.79      2.73 o 
  -4   1  12       35.87       32.38      3.25 o 
  -3   1  12       15.99       13.05      2.24 o 
  -2   1  12      243.99      232.53      6.55 o 
   0   1  12       35.56       35.76      2.42 o 
   1   1  12       70.42       72.30      2.32 o 
   3   1  12       14.71        9.82      2.05 o 
   4   1  12       37.90       33.50      3.09 o 
   5   1  12       15.04       11.90      2.57 o 
   6   1  12       30.76       28.90      3.46 o 
   7   1  12       31.38       23.78      3.53 o 
   8   1  12        3.83        4.86      2.88 o 
   9   1  12       10.50       18.06      3.95 o 
  -8   2  12       13.66       15.15      3.56 o 
  -7   2  12        6.17       -2.31      2.31 o 
  -6   2  12       61.94       61.26      4.94 o 
  -5   2  12      169.55      173.04      6.86 o 
  -4   2  12       24.76       24.82      3.12 o 
  -3   2  12      684.02      694.20     13.85 o 
  -2   2  12      201.18      182.42      6.06 o 
  -1   2  12        6.77        4.86      1.69 o 
   1   2  12        6.47        6.86      1.51 o 
   2   2  12      200.26      194.07      5.38 o 
   3   2  12      689.18      704.28     13.18 o 
   4   2  12       25.41       29.50      2.94 o 
   5   2  12      164.79      152.72      6.11 o 
   6   2  12       61.86       65.37      4.76 o 
   7   2  12        6.18        3.48      2.42 o 
   8   2  12       14.25       14.22      3.40 o 
  -8   3  12        3.82        0.55      2.96 o 
  -7   3  12        0.36       -2.18      2.18 o 
  -6   3  12       11.83        8.37      2.83 o 
  -5   3  12       29.27       31.97      3.64 o 
  -4   3  12       88.25      101.64      5.13 o 
  -3   3  12      280.99      283.42      8.21 o 
  -2   3  12       86.50       85.72      4.57 o 
  -1   3  12      244.38      253.12      7.04 o 
   0   3  12      314.38      307.98      7.56 o 
   2   3  12       88.93       83.04      3.74 o 
   3   3  12      283.18      285.29      6.47 o 
   4   3  12       87.96       95.03      2.88 o 
   5   3  12       29.54       32.64      2.06 o 
   6   3  12       11.46       12.22      1.72 o 
   7   3  12        0.37       -0.24      2.55 o 
   8   3  12        3.92        3.56      2.86 o 
  -8   4  12       56.82       62.79      5.59 o 
  -7   4  12       62.68       80.28      5.82 o 
  -6   4  12       32.83       27.58      3.72 o 
  -5   4  12        1.60        2.47      2.29 o 
  -4   4  12       72.36       73.14      3.09 o 
  -3   4  12       13.28       12.22      2.55 o 
  -2   4  12      288.38      295.40      8.24 o 
  -1   4  12     1205.22     1211.43     20.17 o 
   0   4  12      382.78      384.60      9.02 o 
   1   4  12     1208.20     1202.82     12.99 o 
   2   4  12      282.52      279.56      4.07 o 
   3   4  12       13.88        9.04      1.64 o 
   4   4  12       70.98       73.48      5.63 o 
   5   4  12        1.29        1.35      1.23 o 
   6   4  12       33.05       30.32      2.75 o 
   7   4  12       62.11       64.01      3.03 o 
   8   4  12       56.23       59.97      3.22 o 
  -8   5  12       18.32       21.08      4.18 o 
  -7   5  12       58.09       62.17      5.54 o 
  -6   5  12       35.87       37.32      4.24 o 
  -5   5  12      178.75      171.01      8.77 o 
  -4   5  12      227.16      221.70      5.25 o 
  -3   5  12      217.41      205.09      7.17 o 
  -2   5  12        9.13       14.42      2.73 o 
  -1   5  12      123.43      114.80      5.17 o 
   0   5  12      794.19      810.55     14.46 o 
   1   5  12      124.22      111.08      2.97 o 
   2   5  12        9.29        9.40      2.31 o 
   3   5  12      216.07      201.40      5.20 o 
   4   5  12      227.40      221.08      7.13 o 
   5   5  12      180.80      183.85      4.22 o 
   6   5  12       36.92       40.71      2.56 o 
   7   5  12       57.51       69.40      3.23 o 
   8   5  12       18.25       23.97      2.45 o 
  -8   6  12       27.88       25.00      4.39 o 
  -7   6  12       23.17       17.96      3.72 o 
  -6   6  12       58.69       62.79      5.70 o 
  -5   6  12       72.98       72.23      3.36 o 
  -4   6  12        7.61        7.61      1.75 o 
  -3   6  12       29.17       27.29      3.35 o 
  -2   6  12      472.41      476.53     11.57 o 
  -1   6  12      463.98      487.64     12.63 o 
   0   6  12      132.66      134.01      3.16 o 
   1   6  12      462.69      462.20      9.04 o 
   2   6  12      470.85      480.58      6.75 o 
   3   6  12       31.44       32.80      2.55 o 
   4   6  12        6.30        4.49      1.24 o 
   5   6  12       72.20       69.65      2.76 o 
   6   6  12       58.69       53.90      2.74 o 
   7   6  12       23.32       23.62      2.22 o 
   8   6  12       27.71       28.90      2.54 o 
  -7   7  12        9.23        9.80      3.40 o 
  -6   7  12        5.24        1.57      1.65 o 
  -5   7  12       10.94       13.76      2.09 o 
  -4   7  12       60.66       62.12      3.30 o 
  -3   7  12       79.67       82.60      5.20 o 
  -2   7  12      158.69      166.08      6.89 o 
  -1   7  12      167.54      186.08      6.25 o 
   0   7  12        0.93        1.40      1.06 o 
   1   7  12      169.10      181.65      3.67 o 
   2   7  12      159.01      168.57      4.78 o 
   3   7  12       81.70       81.12      3.27 o 
   4   7  12       60.51       65.16      3.22 o 
   5   7  12       10.94       13.26      2.51 o 
   6   7  12        5.41        2.07      1.47 o 
   7   7  12        9.43        6.97      1.76 o 
  -7   8  12        3.53        2.96      2.04 o 
  -6   8  12       57.77       59.57      3.56 o 
  -5   8  12       46.25       49.53      6.13 o 
  -4   8  12        8.95        7.48      1.90 o 
  -3   8  12        5.37        9.56      2.99 o 
  -2   8  12        1.46       -0.13      2.13 o 
  -1   8  12       15.29       15.10      3.17 o 
   0   8  12       18.91       16.32      2.96 o 
   1   8  12       13.90       14.63      1.72 o 
   2   8  12        2.08        3.48      1.79 o 
   3   8  12        5.13        5.87      1.51 o 
   4   8  12        8.36        7.93      1.72 o 
   5   8  12       46.31       44.18      3.17 o 
   6   8  12       57.36       60.84      2.92 o 
   7   8  12        3.39        2.22      1.77 o 
  -6   9  12        9.44       14.44      2.47 o 
  -5   9  12       81.14       88.23      5.82 o 
  -4   9  12       38.69       37.16      2.96 o 
  -3   9  12       18.33       12.61      3.27 o 
  -2   9  12       29.30       38.75      4.16 o 
  -1   9  12       57.17       60.25      4.81 o 
   0   9  12        1.14        1.12      2.47 o 
   1   9  12       56.67       57.10      4.60 o 
   2   9  12       29.52       28.36      3.56 o 
   3   9  12       18.21       18.30      1.92 o 
   4   9  12       39.25       36.49      2.86 o 
   5   9  12       81.20       86.42      4.13 o 
   6   9  12        9.49        9.28      2.29 o 
  -6  10  12       44.45       52.59      3.59 o 
  -5  10  12       34.81       44.67      3.27 o 
  -4  10  12        6.06        2.74      1.96 o 
  -3  10  12       36.62       38.08      4.34 o 
  -2  10  12      260.86      257.98      9.28 o 
  -1  10  12      105.22      121.79      6.52 o 
   0  10  12        3.77        3.46      2.75 o 
   1  10  12      108.94      105.86      6.19 o 
   2  10  12      259.58      268.30      9.38 o 
   3  10  12       36.35       37.63      2.70 o 
   4  10  12        6.08       12.40      2.08 o 
   5  10  12       35.31       41.06      3.22 o 
   6  10  12       44.47       48.34      3.61 o 
  -5  11  12        8.81        6.95      2.26 o 
  -4  11  12        9.86        8.91      2.39 o 
  -3  11  12        7.22        5.30      3.12 o 
  -2  11  12        3.33        1.66      2.70 o 
  -1  11  12        5.81       12.61      3.61 o 
   0  11  12       17.41       27.63      4.00 o 
   1  11  12        5.81        4.29      3.12 o 
   2  11  12        3.11        6.21      2.83 o 
   3  11  12        7.10        6.89      2.96 o 
   4  11  12        9.96       11.49      2.16 o 
   5  11  12        8.90        7.04      2.16 o 
  -4  12  12        7.79        7.75      3.69 o 
  -3  12  12       69.67       90.89      6.45 o 
  -2  12  12      107.27      113.68      7.17 o 
  -1  12  12       77.54       82.13      6.42 o 
   0  12  12       25.19       24.09      4.13 o 
   1  12  12       76.93       80.83      6.32 o 
   2  12  12      108.56      110.67      6.76 o 
   3  12  12       68.60       78.91      5.98 o 
  -3  13  12        1.11        6.00      3.56 o 
  -2  13  12       13.85       13.15      3.98 o 
  -1  13  12       26.33       31.21      4.68 o 
   0  13  12       42.69       44.52      5.28 o 
   1  13  12       26.21       22.61      4.26 o 
   2  13  12       13.89        9.07      3.46 o 
   3  13  12        1.00        1.72      3.01 o 
   2   0  13      214.01      200.33      5.90 o 
   3   0  13      878.48      815.57     15.15 o 
   4   0  13      162.46      147.31      5.98 o 
   5   0  13      120.08      113.29      5.51 o 
   6   0  13       73.35       79.27      5.35 o 
   7   0  13       36.18       42.23      4.47 o 
   8   0  13       16.41       14.55      3.59 o 
  -8   1  13        3.15        1.77      2.86 o 
  -7   1  13       10.96        4.73      3.04 o 
  -6   1  13       67.00       67.03      4.89 o 
  -5   1  13       15.92       14.40      2.75 o 
  -4   1  13      149.32      149.96      6.00 o 
  -3   1  13       16.84       12.09      2.44 o 
  -2   1  13       20.26       25.89      2.65 o 
   0   1  13        1.63        1.07      1.43 o 
   1   1  13       16.10       11.28      1.24 o 
   3   1  13       16.42       17.73      2.31 o 
   4   1  13      148.34      157.37      6.03 o 
   5   1  13       15.85       13.59      2.63 o 
   6   1  13       68.85       79.11      5.20 o 
   7   1  13       11.05        7.56      3.07 o 
   8   1  13        3.12        0.96      2.78 o 
  -8   2  13       27.79       24.72      4.08 o 
  -7   2  13       74.62       86.68      5.82 o 
  -6   2  13       16.06       12.24      3.01 o 
  -5   2  13      171.72      174.34      6.91 o 
  -4   2  13       70.23       74.18      4.68 o 
  -3   2  13       82.01       81.40      4.65 o 
  -2   2  13      192.15      193.00      6.34 o 
  -1   2  13      299.29      302.11      7.54 o 
   2   2  13      195.83      190.95      5.46 o 
   3   2  13       80.06       78.75      4.13 o 
   4   2  13       71.16       67.78      4.05 o 
   5   2  13      172.69      178.14      6.78 o 
   6   2  13       15.18       13.44      2.86 o 
   7   2  13       75.49       79.09      5.54 o 
   8   2  13       27.52       25.13      4.11 o 
  -8   3  13       11.22        9.80      3.59 o 
  -7   3  13        1.34       -0.75      2.52 o 
  -6   3  13        0.03        0.83      2.52 o 
  -5   3  13       49.48       58.01      4.47 o 
  -4   3  13        1.78        2.44      2.13 o 
  -3   3  13      101.20      107.24      5.15 o 
  -2   3  13      236.04      240.95      7.25 o 
  -1   3  13      214.64      223.39      6.78 o 
   0   3  13        9.33       10.11      2.11 o 
   2   3  13      234.08      231.26      6.26 o 
   4   3  13        1.73       -0.26      1.77 o 
   5   3  13       49.11       49.07      4.18 o 
   6   3  13        0.05       -1.04      1.85 o 
   7   3  13        1.24       -1.72      2.18 o 
   8   3  13       11.05        8.34      3.33 o 
  -8   4  13       15.42       14.89      3.92 o 
  -7   4  13       61.96       69.06      5.46 o 
  -6   4  13       79.79       80.10      5.64 o 
  -5   4  13       47.39       50.71      4.37 o 
  -4   4  13       44.35       46.03      4.08 o 
  -3   4  13      156.81      161.19      6.50 o 
  -2   4  13        8.34       12.29      2.57 o 
  -1   4  13      641.02      615.27     12.68 o 
   0   4  13     1098.20     1044.62     17.99 o 
   1   4  13      639.83      612.09     12.22 o 
   2   4  13        8.81        7.94      1.29 o 
   3   4  13      152.31      151.83      4.76 o 
   4   4  13       42.80       41.67      2.27 o 
   5   4  13       48.06       45.88      2.45 o 
   6   4  13       79.76       78.85      3.12 o 
   7   4  13       61.14       64.90      3.27 o 
   8   4  13       15.21       17.99      3.56 o 
  -8   5  13        7.20        7.64      3.35 o 
  -7   5  13       61.04       73.47      5.69 o 
  -6   5  13       53.72       57.54      5.02 o 
  -5   5  13       15.51       20.69      3.46 o 
  -4   5  13      190.21      193.90      5.01 o 
  -3   5  13      271.02      278.72      8.65 o 
  -2   5  13      267.29      270.43      8.32 o 
  -1   5  13       44.34       44.78      3.82 o 
   0   5  13       76.59       75.45      4.50 o 
   1   5  13       43.02       39.04      4.16 o 
   2   5  13      268.60      264.54      4.78 o 
   3   5  13      271.56      266.53      4.92 o 
   4   5  13      189.76      197.09      4.25 o 
   5   5  13       16.42       17.37      1.77 o 
   6   5  13       53.32       56.88      2.93 o 
   7   5  13       61.03       66.54      3.30 o 
   8   5  13        7.30        6.47      2.30 o 
  -7   6  13       29.39       32.49      4.47 o 
  -6   6  13       10.13        6.55      3.07 o 
  -5   6  13       48.69       43.74      5.94 o 
  -4   6  13       35.51       28.89      2.39 o 
  -3   6  13       18.65       20.56      3.43 o 
  -2   6  13        3.21        6.11      2.57 o 
  -1   6  13      140.93      135.95      6.16 o 
   0   6  13     1348.53     1382.06     20.30 o 
   1   6  13      139.99      140.89      3.48 o 
   2   6  13        4.27        4.78      1.20 o 
   3   6  13       20.15       22.92      1.74 o 
   4   6  13       35.72       31.42      2.52 o 
   5   6  13       48.80       41.88      3.53 o 
   6   6  13       10.33        9.01      1.75 o 
   7   6  13       29.87       31.12      2.45 o 
  -7   7  13        4.91        4.16      3.30 o 
  -6   7  13        9.58        8.03      3.46 o 
  -5   7  13        5.16        5.71      2.94 o 
  -4   7  13       15.80       15.69      2.13 o 
  -3   7  13       68.73       71.24      5.25 o 
  -2   7  13       35.06       39.92      3.90 o 
  -1   7  13      212.89      225.62      4.26 o 
   0   7  13      262.77      255.00      4.57 o 
   1   7  13      210.92      210.35      4.20 o 
   2   7  13       34.99       37.40      2.16 o 
   3   7  13       69.64       65.20      2.63 o 
   4   7  13       15.98       15.23      2.03 o 
   5   7  13        5.15        6.34      1.90 o 
   6   7  13        9.48        4.85      1.60 o 
   7   7  13        4.91        4.80      1.69 o 
  -6   8  13        0.38       -0.97      1.72 o 
  -5   8  13       56.76       49.20      3.23 o 
  -4   8  13       65.24       57.15      3.52 o 
  -3   8  13        6.05        3.90      2.65 o 
  -2   8  13       26.52       29.65      3.69 o 
  -1   8  13       18.87       21.73      3.61 o 
   0   8  13       19.11       21.65      1.69 o 
   1   8  13       18.95       17.93      1.56 o 
   2   8  13       28.01       32.81      2.01 o 
   3   8  13        5.98        5.13      2.20 o 
   4   8  13       64.57       56.84      3.25 o 
   5   8  13       56.81       52.71      3.46 o 
   6   8  13        0.46       -0.52      1.79 o 
  -6   9  13       12.82       12.48      2.46 o 
  -5   9  13       10.29       12.31      2.41 o 
  -4   9  13       31.28       26.64      4.21 o 
  -3   9  13       85.99       87.53      6.08 o 
  -2   9  13        5.53        9.33      3.09 o 
  -1   9  13        2.66        4.39      2.88 o 
   0   9  13        0.04        0.62      2.34 o 
   1   9  13        2.82        5.51      2.81 o 
   2   9  13        5.39        7.68      1.34 o 
   3   9  13       85.25       88.41      3.07 o 
   4   9  13       32.35       28.95      2.63 o 
   5   9  13       10.30       10.32      2.26 o 
   6   9  13       12.86       10.66      2.42 o 
  -5  10  13       12.00       18.31      2.74 o 
  -4  10  13      109.54      117.61      6.89 o 
  -3  10  13       54.80       62.71      5.51 o 
  -2  10  13       10.34        6.13      3.01 o 
  -1  10  13       43.84       48.16      4.94 o 
   0  10  13      272.02      295.59     10.01 o 
   1  10  13       43.77       48.55      4.78 o 
   2  10  13       10.72        7.59      3.12 o 
   3  10  13       54.33       62.92      2.87 o 
   4  10  13      108.89      117.32      4.55 o 
   5  10  13       12.43       13.62      2.47 o 
  -4  11  13        1.96        2.96      3.35 o 
  -3  11  13        1.70       -2.31      2.31 o 
  -2  11  13        3.88       -0.47      2.81 o 
  -1  11  13        0.58        0.86      2.68 o 
   0  11  13        0.42        0.94      2.60 o 
   1  11  13        0.67       -0.88      2.57 o 
   2  11  13        3.79        7.82      3.22 o 
   3  11  13        1.64        3.95      2.73 o 
   4  11  13        2.02        1.12      1.79 o 
  -3  12  13       16.03       18.89      4.24 o 
  -2  12  13       29.88       34.72      4.83 o 
  -1  12  13       42.89       44.08      5.02 o 
   0  12  13       93.98      110.17      7.15 o 
   1  12  13       43.58       50.34      5.17 o 
   2  12  13       28.97       32.10      4.73 o 
   3  12  13       16.29       13.88      3.87 o 
  -2  13  13       28.40       32.38      4.94 o 
  -1  13  13        0.16       -0.68      3.01 o 
   0  13  13        0.55        1.35      3.04 o 
   1  13  13        0.21       -2.83      2.83 o 
   2  13  13       28.44       29.03      4.57 o 
   3   0  14       19.05       12.50      2.37 o 
   4   0  14      462.05      441.91     10.68 o 
   5   0  14        3.00        3.77      2.39 o 
   6   0  14       52.79       44.68      4.29 o 
   7   0  14        0.70       -0.05      2.52 o 
   8   0  14       52.78       52.73      5.09 o 
  -8   1  14       44.04       49.15      5.02 o 
  -7   1  14        9.89       10.24      3.33 o 
  -6   1  14       37.98       40.15      4.05 o 
  -5   1  14       26.84       21.88      3.27 o 
  -4   1  14       44.35       43.48      3.72 o 
  -3   1  14      312.49      282.93      7.98 o 
  -2   1  14        3.34       -0.65      1.64 o 
   0   1  14        7.80        8.84      1.87 o 
   3   1  14      312.43      292.99      7.90 o 
   4   1  14       44.41       40.83      3.59 o 
   5   1  14       26.53       19.99      3.12 o 
   6   1  14       37.51       39.71      4.05 o 
   7   1  14       10.10       11.38      3.27 o 
   8   1  14       44.02       44.42      4.99 o 
  -8   2  14        3.05       -0.55      2.94 o 
  -7   2  14       27.16       32.44      4.26 o 
  -6   2  14       12.51       14.45      3.20 o 
  -5   2  14       56.40       60.77      4.60 o 
  -4   2  14      158.47      153.60      6.32 o 
  -3   2  14      114.30      118.65      5.33 o 
  -2   2  14      128.66      121.79      5.33 o 
  -1   2  14       53.81       50.76      3.61 o 
   1   2  14       53.10       49.38      3.22 o 
   4   2  14      161.84      162.78      6.21 o 
   5   2  14       57.60       63.08      4.50 o 
   6   2  14       12.64       11.20      2.86 o 
   7   2  14       27.06       26.33      3.74 o 
   8   2  14        3.29        6.21      3.07 o 
  -8   3  14       34.01       40.00      4.94 o 
  -7   3  14       10.13        6.65      3.20 o 
  -6   3  14        5.99        5.80      2.75 o 
  -5   3  14        3.15        1.87      2.26 o 
  -4   3  14       34.93       34.26      3.69 o 
  -3   3  14       18.09       21.73      3.07 o 
  -2   3  14      131.56      124.21      5.51 o 
  -1   3  14      339.98      335.27      8.63 o 
   0   3  14        0.09        3.61      1.90 o 
   4   3  14       33.34       31.47      3.17 o 
   5   3  14        3.08       -0.26      2.00 o 
   6   3  14        6.13        1.35      2.44 o 
   7   3  14        9.86        8.39      2.96 o 
   8   3  14       34.47       44.00      4.86 o 
  -7   4  14       58.02       57.91      5.20 o 
  -6   4  14       34.26       32.83      4.21 o 
  -5   4  14        4.20        0.83      2.29 o 
  -4   4  14        1.63        3.07      2.31 o 
  -3   4  14        8.37        7.38      2.57 o 
  -2   4  14        7.28       13.54      2.70 o 
  -1   4  14      298.30      314.09      8.68 o 
   0   4  14      299.38      289.14      7.90 o 
   1   4  14      298.45      312.48      8.26 o 
   4   4  14        1.48       -0.47      1.82 o 
   5   4  14        4.05        3.30      1.38 o 
   6   4  14       33.48       33.11      3.87 o 
   7   4  14       58.84       57.93      4.89 o 
  -7   5  14       11.82        8.26      3.48 o 
  -6   5  14      175.98      198.05      8.58 o 
  -5   5  14       79.80       79.95      5.43 o 
  -4   5  14       58.15       73.27      5.20 o 
  -3   5  14      114.23      123.53      5.95 o 
  -2   5  14      147.61      152.43      6.47 o 
  -1   5  14      129.15      122.00      5.54 o 
   0   5  14      173.37      166.60      6.21 o 
   1   5  14      132.18      125.25      5.51 o 
   2   5  14      147.58      142.18      3.61 o 
   3   5  14      115.75      122.33      3.44 o 
   4   5  14       56.75       63.21      3.59 o 
   5   5  14       81.55       85.21      5.09 o 
   6   5  14      173.96      196.76      4.92 o 
   7   5  14       12.26       10.60      2.01 o 
  -7   6  14       26.10       31.94      4.42 o 
  -6   6  14       19.37       15.44      3.59 o 
  -5   6  14        7.90        3.90      2.91 o 
  -4   6  14       33.58       37.43      3.98 o 
  -3   6  14       14.30       13.10      3.01 o 
  -2   6  14       36.42       35.45      3.72 o 
  -1   6  14      259.28      263.49      8.42 o 
   0   6  14       37.83       32.20      3.56 o 
   1   6  14      260.00      247.32      4.78 o 
   2   6  14       37.54       40.54      2.24 o 
   3   6  14       15.97       19.10      1.73 o 
   4   6  14       33.01       29.31      1.97 o 
   5   6  14        8.94        7.59      2.03 o 
   6   6  14       19.24       18.60      2.04 o 
   7   6  14       26.80       29.22      2.50 o 
  -6   7  14        1.06       -2.50      2.50 o 
  -5   7  14       19.17       14.68      2.28 o 
  -4   7  14       23.02       22.59      3.66 o 
  -3   7  14       16.18       21.78      3.46 o 
  -2   7  14      331.41      329.79      9.98 o 
  -1   7  14        2.40       -0.60      2.31 o 
   0   7  14       24.99       24.48      2.16 o 
   1   7  14        2.24        1.80      1.23 o 
   2   7  14      330.09      345.99      7.68 o 
   3   7  14       16.24       21.39      1.77 o 
   4   7  14       23.21       24.33      2.44 o 
   5   7  14       18.65       13.88      2.29 o 
   6   7  14        1.19        0.42      1.79 o 
  -6   8  14       14.54       15.02      4.00 o 
  -5   8  14       15.88       15.38      2.50 o 
  -4   8  14       35.23       39.04      4.57 o 
  -3   8  14        9.09        7.56      2.94 o 
  -2   8  14        7.01        8.84      2.94 o 
  -1   8  14        2.80        3.22      1.29 o 
   0   8  14       10.54       10.92      1.45 o 
   1   8  14        2.16        2.97      1.61 o 
   2   8  14        7.15        6.22      1.57 o 
   3   8  14        9.04        6.76      2.03 o 
   4   8  14       34.80       38.20      2.40 o 
   5   8  14       16.44       15.59      2.37 o 
   6   8  14       14.51       10.03      2.39 o 
  -5   9  14       17.48       23.18      3.25 o 
  -4   9  14       16.76       24.43      4.21 o 
  -3   9  14       25.70       21.60      3.87 o 
  -2   9  14       37.51       38.34      4.21 o 
  -1   9  14       25.12       28.75      4.03 o 
   0   9  14       16.83       14.94      3.30 o 
   1   9  14       24.97       26.09      4.26 o 
   2   9  14       37.37       33.88      2.22 o 
   3   9  14       26.24       24.28      2.00 o 
   4   9  14       16.56       16.87      1.91 o 
   5   9  14       17.43       19.96      2.60 o 
  -5  10  14       35.89       34.93      4.96 o 
  -4  10  14        9.33       17.23      3.95 o 
  -3  10  14      142.26      136.34      7.49 o 
  -2  10  14       44.63       44.83      4.78 o 
  -1  10  14       65.18       76.59      5.74 o 
   0  10  14       33.24       34.67      4.42 o 
   1  10  14       64.34       71.27      5.43 o 
   2  10  14       44.69       48.32      4.12 o 
   3  10  14      142.40      150.73      4.12 o 
   4  10  14        9.48        9.38      1.82 o 
   5  10  14       35.96       32.49      3.09 o 
  -4  11  14        5.12       -1.43      3.20 o 
  -3  11  14        2.31        0.34      3.01 o 
  -2  11  14        1.91        1.43      3.09 o 
  -1  11  14       11.76       11.44      3.79 o 
   0  11  14        0.00       -1.85      2.63 o 
   1  11  14       11.42       14.27      3.79 o 
   2  11  14        2.02        7.02      3.09 o 
   3  11  14        2.46        2.92      1.52 o 
   4  11  14        4.96        5.33      1.68 o 
  -2  12  14       54.65       62.40      5.87 o 
  -1  12  14       56.66       61.70      5.80 o 
   0  12  14       20.99       24.82      4.37 o 
   1  12  14       57.17       70.54      6.00 o 
   2  12  14       54.02       58.32      5.54 o 
   3   0  15      174.25      160.07      6.08 o 
   4   0  15        0.02       -0.26      1.87 o 
   5   0  15       43.30       28.77      3.43 o 
   6   0  15        0.10       -0.49      2.31 o 
   7   0  15        6.88       12.76      3.46 o 
  -7   1  15       26.27       24.14      3.82 o 
  -6   1  15       33.42       37.50      4.03 o 
  -5   1  15      176.86      176.81      7.23 o 
  -4   1  15       41.19       38.41      3.66 o 
  -3   1  15        6.49        5.77      2.34 o 
  -2   1  15        1.04       -1.82      1.82 o 
   3   1  15        7.36        8.68      2.21 o 
   4   1  15       41.03       39.76      3.61 o 
   5   1  15      176.55      176.73      7.07 o 
   6   1  15       33.58       34.31      3.98 o 
   7   1  15       26.17       25.24      3.98 o 
  -7   2  15       23.39       29.58      4.11 o 
  -6   2  15       67.83       62.32      4.99 o 
  -5   2  15        4.24        7.77      2.73 o 
  -4   2  15      114.77      122.49      5.90 o 
  -3   2  15       26.41       23.03      3.07 o 
  -2   2  15       53.44       47.80      3.92 o 
  -1   2  15       53.31       49.28      3.69 o 
   4   2  15      110.29      112.33      5.41 o 
   5   2  15        4.89        5.87      2.47 o 
   6   2  15       67.97       77.87      5.09 o 
   7   2  15       23.28       20.92      3.64 o 
  -7   3  15       15.91       19.15      3.74 o 
  -6   3  15        0.95        1.51      2.65 o 
  -5   3  15        2.64       -0.78      2.34 o 
  -4   3  15        2.82        0.08      2.29 o 
  -3   3  15       67.13       61.23      4.47 o 
  -2   3  15       74.70       74.25      4.70 o 
  -1   3  15      280.66      294.83      8.16 o 
   0   3  15       26.91       25.18      2.83 o 
   4   3  15        2.66        4.83      2.16 o 
   5   3  15        2.53        3.27      2.31 o 
   6   3  15        0.87        2.55      2.52 o 
   7   3  15       16.47       20.84      3.64 o 
  -7   4  15        0.66        4.86      3.04 o 
  -6   4  15       16.71       14.50      3.59 o 
  -5   4  15        7.01        6.26      2.94 o 
  -4   4  15       18.27       13.90      2.94 o 
  -3   4  15       19.73       21.96      3.17 o 
  -2   4  15       61.80       74.96      4.83 o 
  -1   4  15      224.09      221.59      7.41 o 
   0   4  15      141.40      140.58      5.61 o 
   1   4  15      228.51      225.80      7.12 o 
   5   4  15        6.77        5.46      2.50 o 
   6   4  15       16.56       17.75      3.35 o 
   7   4  15        0.64        3.74      2.78 o 
  -7   5  15       11.13        5.61      3.46 o 
  -6   5  15       58.19       58.79      5.30 o 
  -5   5  15      151.45      162.54      7.62 o 
  -4   5  15      107.83      102.61      5.95 o 
  -3   5  15       82.62       91.51      5.61 o 
  -2   5  15      256.27      250.21      8.21 o 
  -1   5  15      157.73      160.65      6.42 o 
   0   5  15      298.65      298.83      8.68 o 
   1   5  15      155.50      153.99      6.26 o 
   2   5  15      257.19      264.37      7.95 o 
   4   5  15      107.63      104.95      4.50 o 
   5   5  15      151.03      160.59      5.80 o 
   6   5  15       59.11       61.74      4.41 o 
   7   5  15       11.29        9.77      3.07 o 
  -6   6  15       11.98       11.20      3.48 o 
  -5   6  15        2.24       -0.47      2.91 o 
  -4   6  15       28.26       29.84      4.00 o 
  -3   6  15        3.68        4.16      2.52 o 
  -2   6  15       25.76       25.68      3.61 o 
  -1   6  15      115.06      102.90      5.90 o 
   0   6  15      256.44      266.84      8.60 o 
   1   6  15      117.40      130.55      6.11 o 
   2   6  15       24.82       25.77      2.09 o 
   3   6  15        3.37        2.26      1.30 o 
   4   6  15       28.93       27.00      2.70 o 
   5   6  15        2.39        1.53      1.85 o 
   6   6  15       12.14        8.91      2.37 o 
  -6   7  15        1.70        1.61      2.78 o 
  -5   7  15        1.98        2.29      2.83 o 
  -4   7  15       39.18       44.31      4.63 o 
  -3   7  15        3.72        4.13      2.70 o 
  -2   7  15       52.05       50.47      4.57 o 
  -1   7  15      109.97       98.66      5.67 o 
   0   7  15       97.71      111.81      6.19 o 
   1   7  15      112.18      108.94      3.65 o 
   2   7  15       51.54       53.73      2.73 o 
   3   7  15        3.73        2.98      1.72 o 
   4   7  15       39.34       41.51      2.48 o 
   5   7  15        1.98        4.55      1.95 o 
   6   7  15        1.41        0.86      2.00 o 
  -5   8  15       10.47       10.47      3.59 o 
  -4   8  15       11.86       11.05      3.56 o 
  -3   8  15       86.95       88.50      6.16 o 
  -2   8  15        1.92        0.57      2.73 o 
  -1   8  15        5.12        1.92      2.44 o 
   0   8  15       14.64       17.04      1.75 o 
   1   8  15        5.18        4.45      1.37 o 
   2   8  15        2.18        2.95      2.73 o 
   3   8  15       86.68       84.24      3.15 o 
   4   8  15       11.92       10.33      1.71 o 
   5   8  15       10.35       10.73      2.34 o 
  -5   9  15       27.34       28.07      4.65 o 
  -4   9  15       14.86       21.88      3.98 o 
  -3   9  15       43.11       37.40      4.55 o 
  -2   9  15       12.75       10.34      3.35 o 
  -1   9  15        0.59       -1.82      2.39 o 
   0   9  15        4.10        5.50      1.45 o 
   1   9  15        0.54       -1.19      1.19 o 
   2   9  15       12.86       12.55      3.14 o 
   3   9  15       43.28       41.25      2.51 o 
   4   9  15       15.00       16.19      1.96 o 
   5   9  15       27.08       25.89      2.91 o 
  -4  10  15       45.91       49.43      5.35 o 
  -3  10  15       33.83       37.66      4.81 o 
  -2  10  15       26.40       36.13      4.70 o 
  -1  10  15       54.52       60.27      5.35 o 
   0  10  15       20.25       27.76      4.26 o 
   1  10  15       55.40       55.33      5.15 o 
   2  10  15       25.91       30.69      3.22 o 
   3  10  15       34.76       38.80      2.56 o 
   4  10  15       46.54       48.71      3.00 o 
  -3  11  15        3.87        0.62      3.53 o 
  -2  11  15        4.34        6.32      3.35 o 
  -1  11  15       14.11       13.98      3.90 o 
   0  11  15       13.58       17.60      3.95 o 
   1  11  15       14.18       17.21      3.95 o 
   2  11  15        4.12        3.98      3.04 o 
   3  11  15        3.80        2.24      1.57 o 
   0  12  15       36.43       39.69      5.07 o 
   3   0  16       53.75       50.45      3.74 o 
   4   0  16        3.34        2.91      2.26 o 
   5   0  16        4.99        5.17      2.47 o 
   6   0  16        1.24       -1.40      2.47 o 
   7   0  16       20.89       21.36      3.85 o 
  -7   1  16       70.57       74.72      6.03 o 
  -6   1  16       11.37        9.28      3.12 o 
  -5   1  16        8.63       12.11      2.96 o 
  -4   1  16      138.80      123.06      5.82 o 
  -3   1  16       24.91       25.76      3.07 o 
  -2   1  16       34.39       35.16      3.20 o 
   4   1  16      138.76      130.31      5.90 o 
   5   1  16        8.91        9.36      2.81 o 
   6   1  16       11.20       12.42      3.14 o 
   7   1  16       69.30       78.20      5.67 o 
  -7   2  16       17.77       15.93      3.90 o 
  -6   2  16       46.92       42.23      4.31 o 
  -5   2  16       36.51       31.58      3.79 o 
  -4   2  16       31.81       31.50      3.66 o 
  -3   2  16       88.97       90.63      5.04 o 
  -2   2  16       10.81        8.52      2.37 o 
   4   2  16       32.62       35.81      3.46 o 
   5   2  16       36.95       33.50      3.69 o 
   6   2  16       46.26       45.61      4.37 o 
   7   2  16       18.27       22.01      3.90 o 
  -7   3  16        5.42        7.15      3.27 o 
  -6   3  16        6.46        8.08      3.01 o 
  -5   3  16        8.42       10.16      2.94 o 
  -4   3  16        0.58       -1.04      2.18 o 
  -3   3  16       71.31       74.98      4.96 o 
  -2   3  16       57.19       51.62      4.26 o 
  -1   3  16       16.12       16.04      2.68 o 
   5   3  16        8.34       10.21      2.81 o 
   6   3  16        6.67        6.55      2.86 o 
   7   3  16        5.30        4.31      2.63 o 
  -6   4  16       17.01       18.09      3.59 o 
  -5   4  16       20.79       20.17      3.56 o 
  -4   4  16        0.12       -1.46      2.21 o 
  -3   4  16       40.88       42.29      3.92 o 
  -2   4  16       73.24       85.95      4.99 o 
  -1   4  16      106.70      109.18      5.54 o 
   0   4  16       18.71       16.35      2.73 o 
   1   4  16      103.50       97.98      5.02 o 
   6   4  16       16.64       20.87      3.48 o 
  -6   5  16        2.67        4.08      2.91 o 
  -5   5  16      134.79      136.21      6.97 o 
  -4   5  16      148.55      146.48      6.99 o 
  -3   5  16        6.26        8.06      2.96 o 
  -2   5  16      102.18      113.34      6.06 o 
  -1   5  16      233.20      253.27      8.13 o 
   0   5  16      140.72      135.90      6.21 o 
   1   5  16      232.65      224.92      7.51 o 
  -6   6  16       14.90       21.08      4.11 o 
  -5   6  16        2.22        2.42      3.01 o 
  -4   6  16       27.97       33.11      4.44 o 
  -3   6  16       49.39       44.00      4.50 o 
  -2   6  16       33.29       42.86      4.26 o 
  -1   6  16       31.86       24.14      3.72 o 
   0   6  16       18.11       14.76      3.14 o 
   1   6  16       31.86       25.47      3.40 o 
   2   6  16       33.54       34.15      3.66 o 
   4   6  16       28.68       38.21      3.17 o 
   5   6  16        2.40        4.03      2.16 o 
  -5   7  16        0.24        1.40      2.99 o 
  -4   7  16        5.14        3.66      3.14 o 
  -3   7  16       96.12       99.91      6.37 o 
  -2   7  16        8.49        5.67      2.91 o 
  -1   7  16       21.87       33.40      3.90 o 
   0   7  16       24.94       29.47      3.64 o 
   1   7  16       23.24       28.43      3.69 o 
   2   7  16        8.11        9.03      1.66 o 
   3   7  16       95.80       96.65      4.64 o 
   4   7  16        4.65        5.56      2.05 o 
   5   7  16        0.26        1.30      1.90 o 
  -5   8  16       25.66       28.69      4.55 o 
  -4   8  16        7.92        6.42      3.30 o 
  -3   8  16        5.43        5.98      3.38 o 
  -2   8  16       13.78        4.44      3.07 o 
  -1   8  16       36.82       34.90      4.11 o 
   0   8  16        4.19        8.16      3.01 o 
   1   8  16       37.07       33.61      3.40 o 
   2   8  16       14.11       15.76      1.87 o 
   3   8  16        5.54       11.16      1.99 o 
   4   8  16        8.01        6.73      2.08 o 
   5   8  16       25.56       27.34      3.04 o 
  -4   9  16       16.56       19.36      4.03 o 
  -3   9  16        5.50        2.99      2.96 o 
  -2   9  16        7.20        6.29      3.53 o 
  -1   9  16       21.68       23.52      3.90 o 
   0   9  16        2.17        1.69      1.47 o 
   1   9  16       21.51       15.49      1.89 o 
   2   9  16        7.51        5.25      1.63 o 
   3   9  16        5.57        4.52      1.61 o 
   4   9  16       16.47       15.76      2.05 o 
  -3  10  16        6.96       10.50      3.69 o 
  -2  10  16      110.68      123.87      7.51 o 
  -1  10  16       32.04       35.87      4.78 o 
   0  10  16        0.32        1.81      1.73 o 
   1  10  16       31.63       33.07      5.08 o 
   2  10  16      110.86      112.65      3.76 o 
   3  10  16        7.08        5.98      1.74 o 
  -1  11  16        4.87        8.42      3.85 o 
   0  11  16       31.41       42.03      5.15 o 
   1  11  16        4.84        5.74      3.33 o 
   4   0  17       12.14       14.01      2.88 o 
   5   0  17        0.05       -2.13      2.13 o 
   6   0  17        8.71        6.78      3.12 o 
  -6   1  17       59.40       51.95      4.68 o 
  -5   1  17       33.08       33.11      3.74 o 
  -4   1  17       28.37       30.28      3.53 o 
  -3   1  17       19.48       18.19      2.81 o 
   4   1  17       27.83       32.28      3.46 o 
   5   1  17       32.91       32.05      3.82 o 
   6   1  17       58.71       56.61      5.04 o 
  -6   2  17       45.69       53.41      4.96 o 
  -5   2  17       87.33       98.79      5.80 o 
  -4   2  17        0.82        0.73      2.26 o 
  -3   2  17       61.25       58.69      4.21 o 
  -2   2  17       20.77       18.19      2.88 o 
   5   2  17       88.41      101.54      5.80 o 
   6   2  17       46.69       53.44      4.68 o 
  -6   3  17        7.16        2.50      2.94 o 
  -5   3  17        1.99        2.18      2.78 o 
  -4   3  17       10.25        9.98      2.96 o 
  -3   3  17       47.83       53.02      4.47 o 
  -2   3  17       30.86       25.37      3.30 o 
  -1   3  17       54.37       63.03      4.42 o 
   6   3  17        7.15        8.84      3.09 o 
  -6   4  17        2.39       12.27      3.64 o 
  -5   4  17       18.12       14.68      3.43 o 
  -4   4  17        1.49        0.62      2.70 o 
  -3   4  17       33.80       30.80      3.74 o 
  -2   4  17       21.89       25.44      3.48 o 
  -1   4  17       40.77       40.13      3.82 o 
   0   4  17       12.66       20.74      3.04 o 
  -5   5  17       20.51       18.48      3.61 o 
  -4   5  17       97.06      112.98      6.60 o 
  -3   5  17      212.17      210.08      8.08 o 
  -2   5  17      111.09      106.20      5.87 o 
  -1   5  17       67.61       71.08      5.12 o 
   0   5  17       80.50       77.01      5.09 o 
  -5   6  17        2.94        1.79      3.07 o 
  -4   6  17        7.80        7.46      3.27 o 
  -3   6  17        1.39        6.39      3.25 o 
  -2   6  17       22.42       24.74      3.64 o 
  -1   6  17       23.84       24.33      3.61 o 
   0   6  17        0.71        2.73      2.37 o 
   1   6  17       23.97       17.96      3.22 o 
  -4   7  17        0.83        1.74      2.86 o 
  -3   7  17        5.14        4.24      3.14 o 
  -2   7  17       66.12       56.71      5.07 o 
  -1   7  17       41.36       46.89      4.44 o 
   0   7  17       15.84       10.71      3.20 o 
   1   7  17       40.32       45.77      4.42 o 
   2   7  17       67.00       59.52      4.83 o 
  -4   8  17       10.26       15.02      3.92 o 
  -3   8  17        1.30       -2.70      2.70 o 
  -2   8  17       11.09       10.63      3.61 o 
  -1   8  17        0.63        3.95      2.81 o 
   0   8  17       17.12       25.94      3.77 o 
   1   8  17        0.55        3.64      2.88 o 
   2   8  17       10.87       13.70      3.25 o 
   3   8  17        1.45        2.13      1.53 o 
   4   8  17       10.67        7.77      2.31 o 
  -3   9  17       61.24       72.20      5.95 o 
  -2   9  17        2.81        2.63      2.88 o 
  -1   9  17        2.28        4.68      3.01 o 
   0   9  17        6.26        8.13      3.33 o 
   1   9  17        2.34        1.77      2.65 o 
   2   9  17        2.83        3.03      1.58 o 
   3   9  17       61.58       69.27      4.82 o 
  -1  10  17       39.89       38.91      4.99 o 
   0  10  17       83.81      107.81      6.84 o 
   1  10  17       39.89       43.89      2.78 o 
   5   0  18        2.12       -0.16      2.18 o 
  -5   1  18       17.01       10.55      3.12 o 
  -4   1  18       17.11       11.77      2.96 o 
  -5   2  18       52.24       57.88      5.12 o 
  -4   2  18       84.68       85.98      5.51 o 
  -3   2  18        0.94        0.52      2.21 o 
  -5   3  18        1.84        0.36      2.78 o 
  -4   3  18       28.11       27.71      3.79 o 
  -3   3  18        0.61        0.03      2.29 o 
  -2   3  18       12.39       14.84      2.94 o 
  -5   4  18        5.13       -1.64      2.55 o 
  -4   4  18        7.83       10.06      3.09 o 
  -3   4  18       17.75       20.82      3.56 o 
  -2   4  18       19.88       18.84      3.27 o 
  -1   4  18       27.56       26.56      3.43 o 
  -5   5  18        2.88        4.73      2.91 o 
  -4   5  18       97.25      109.78      6.58 o 
  -3   5  18      103.56      119.03      6.68 o 
  -2   5  18      133.88      138.94      6.81 o 
  -1   5  18       87.45       85.27      5.46 o 
  -4   6  18        0.81        1.92      3.04 o 
  -3   6  18       31.29       26.48      4.16 o 
  -2   6  18        0.87       -0.05      2.86 o 
  -1   6  18        5.57        5.51      2.94 o 
   0   6  18       32.30       28.41      3.79 o 
  -3   7  18       11.48        8.73      3.40 o 
  -2   7  18       14.43       21.96      3.82 o 
  -1   7  18       21.43       17.15      3.53 o 
   0   7  18        2.27       -0.81      2.68 o 
   1   7  18       21.91       22.22      3.64 o 
  -2   8  18        0.37        6.19      3.04 o 
  -1   8  18       11.54        6.63      3.12 o 
   0   8  18        0.07       -2.65      2.65 o 
   1   8  18       11.53       10.01      3.30 o 
   2   8  18        0.37        2.11      2.86 o 
  -1   9  18        5.99        9.62      3.51 o 
   0   9  18        0.35       -2.83      2.83 o 
   1   9  18        6.30       12.01      3.64 o 
  -5   1  19       42.14       50.39      4.70 o 
  -4   2  19       47.59       57.59      4.89 o 
  -4   3  19       17.83       12.45      3.38 o 
  -3   3  19        7.81        6.84      2.86 o 
  -4   4  19        2.25        3.56      3.01 o 
  -3   4  19        9.11        2.44      2.88 o 
  -2   4  19       13.96       15.20      3.27 o 
  -3   5  19       97.48       99.83      6.29 o 
  -2   5  19       31.19       32.67      4.00 o 
  -3   6  19        2.20        3.46      3.12 o 
  -2   6  19       27.10       25.70      4.13 o 
  -1   6  19       18.23       17.00      3.40 o 
  -2   7  19        6.09        2.34      3.20 o 
  -1   7  19       12.82       13.83      3.72 o 
   0   7  19       38.45       38.34      4.26 o 
                                                 
